# Supplementary material for: Genome-Wide Identification, Characterization and Phylogenetic Analysis of the Rice LRR-Kinases
Source: PLoS One. 2011 Mar 8;6(3):e16079. doi: 10.1371/journal.pone.0016079 (PMC3050792; doi:10.1371/journal.pone.0016079)
Supplement: Figure S3 — (A) The motif patterns in rice LKs. (B) The distribution of the motif patterns in each group. (XLS) [file pone.0016079.s003.xls]

## Sheet: Figure S3A
Figure S3A. The motif patterns in rice LKs
	ID	P value	SP																P value	LRR
	Os10g0207100	1.2e-06			S2		S1												1.21e-238	L25			L4						L2	L21	L24					L4								L12				L11
	Os11g0694600	1.7e-08		S13	S2		S1												3.57e-239	L25								L14	L2	L14	L17					L4	L26								L15
	Os11g0691900	1.1e-09		S13	S2		S1												4.29e-241	L25		L2	L2					L14			L8							L16						L12				L11
	Os01g0228200	5.5e-07		S13	S2		S1												2.5e-221	L25			L4		L16	L8			L15		L8													L12				L11	L26
	Os11g0208900	4.4e-08		S13	S2		S1												1.8e-227	L25			L4	L2	L15	L8		L14				L20			L11		L10							L12
	Os01g0694000	4.5e-05		S13	S2		S1												2.01e-227	L25		L2		L16	L7				L17									L16	L16									L11	L15
	Os01g0694100	3.9e-08		S13	S2		S1												5.35e-215	L25								L14	L4	L2	L15	L21												L12				L11	L15
1-1	Os02g0508600	2.6e-07		S13	S2		S1												1.76e-238	L25	L14			L7				L14	L17									L16							L26			L11	L10
	Os11g0695700	3.9e-07			S2		S1												3.89e-225	L25		L2	L2					L14			L8							L16						L12				L11
	Os11g0695000	4.4e-08		S13	S2		S1												1.35e-243	L25		L2	L4					L14			L21							L16						L12				L11	L10
	Os11g0692500	7.1e-07			S2		S1												3.67e-243	L25	L9		L4								L21	L20						L16						L12				L11	L10
	Os11g0695800	1.2e-07		S13	S2		S1												8.17e-235	L25		L2	L2					L14				L20	L16					L16						L12					L5
	Os11g0695600	1.3e-09			S2		S1												1.66e-212	L25		L2	L2					L14	L17									L16						L12				L11	L5
	Os07g0132000	1.2e-07		S13	S2		S1												1.95e-228	L25								L14										L16				L14				L18		L11	L20
	Os11g0694700	2.5e-07		S13	S4	S2	S1												3.93e-220	L25			L4			L2		L14	L17									L16						L12				L11
	Os11g0692300	8.8e-08		S13	S4	S2	S1												5.52e-213	L9			L4			L2		L14	L17									L16						L12				L11
	Os06g0272000	6.5e-08		S13	S2		S1												3.16e-223	L25		L2	L4					L14			L20							L16						L12				L11
	Os11g0692100	1.3e-08		S13	S2		S1												7.73e-240	L25			L4						L2	L21	L20					L4								L12				L11
	Os11g0695750	6.3e-10		S13	S2		S1												4.61e-229	L25		L2	L4		L15				L17															L12	L15
	Os11g0691800	2e-09		S13	S2		S1												2.24e-228	L25		L2	L4		L15				L17									L16						L12	L15
1-2	Os06g0339500	0.00032			S2	S4	S1												4.3e-213				L4					L14		L5								L16	L1	L1				L12				L11
	Os04g0122200	0.00016				S4	S1												3.47e-201				L4	L1	L5	L16	L1	L14																	L15			L11
	Os07g0121200	2.2e-12		S13	S2	S4	S1												9.14e-227		L16		L1							L5					L26			L16	L21				L14	L12				L11
	Os02g0615300	9.2e-10			S2	S4	S1												1.93e-230	L9				L16	L5	L1	L21	L14																L12				L11
	Os02g0615500	3.5e-11		S13	S2	S4	S1												1.03e-234				L1	L8	L12	L16	L4	L14								L9	L11							L12
	Os02g0615800	4.3e-11			S2	S4	S1												4.22e-229	L9			L4	L5					L2	L21	L7					L8												L11	L15
	Os11g0172133	1.1					S1												1.14e-217	L9			L1		L15	L8	L12	L14																L12				L11
	Os11g0172166	4.4e-14		S13	S2	S4	S1												1.94e-223	L9			L4		L15	L17	L7	L14																L12				L11
	Os11g0172400	6.3e-12			S2	S4	S1												5.52e-225		L22									L7						L4								L12				L11
1-3	Os11g0172600																		1.27e-227	L9	L21			L17										L11	L7	L4								L12				L11
	Os11g0172700	4.1e-09			S2	S4	S1												1.64e-233	L9			L1							L19			L6	L10										L12					L19
	Os11g0172800	3.1e-15		S13	S2	S4	S1												1.16e-230	L9		L2							L15	L18			L3	L11										L12				L11
	Os11g0173100	4.2e-11		S13	S2	S4	S1												3.77e-215	L9										L7		L22	L6			L4								L12				L11
	Os11g0173450	4.2e-17		S13	S2	S4	S1												3.36e-225				L4								L4						L15		L13						L5	L18
	Os11g0173500	5.8e-14		S13	S2	S4	S1												2.48e-219				L4									L4	L8		L6	L13								L12				L11
	Os11g0173550	3.7e-10		S13	S2	S4	S1												1.64e-216					L7				L14					L15		L6	L13								L12				L11
	Os11g0173700	1.6e-11		S13	S2	S4	S1												1.49e-228	L9										L4		L22	L6	L6										L12				L11
	Os11g0173800	7.2e-15		S13	S2	S4	S1												1.02e-220		L7		L4		L15	L6		L14										L16										L11	L15
	Os11g0173900	2e-12		S13	S2	S4	S1												1.03e-222	L9			L4		L15	L17	L21	L14																L12				L11
	Os11g0171800	9.7e-12			S2	S4	S1												1.35e-207				L4	L2	L15	L13		L14																L12				L11
	Os07g0251900	8.6e-13		S13	S2	S4	S1												8.86e-220	L9			L4		L15	L20	L12	L14																L12				L11
	Os01g0152000	2.6e-08			S2	S4	S1												1.2e-234	L9				L7						L5	L11		L12	L8										L12				L11
	Os01g0149700	3e-10		S13	S2	S4	S1												9.12e-239	L9		L2				L26	L8	L14										L16						L12				L11
	Os01g0153000	1.1e-09		S13	S2		S1												4.92e-225	L9								L14		L10	L11						L16	L16						L12				L11
	Os01g0152600	1.1e-13		S13	S2	S4	S1												6.85e-224	L9								L14		L10	L20							L16	L4					L12				L11
1-4	Os01g0152800	2e-11		S13	S2	S4	S1												6.51e-222	L9			L4		L10	L11												L16		L2				L12				L11
	Os11g0490200	3.1e-10		S13	S2	S4	S1												1.16e-237	L9								L14		L5						L4	L21	L16						L12				L11
	Os10g0375000	2.3e-11		S13	S2	S4	S1												1.46e-230	L9				L14				L14									L5							L12	L4	L16	L21	L11
	Os10g0374666	1.3e-10		S13	S2	S4	S1												7.92e-235	L9			L1					L14		L5					L15	L4	L16	L16										L11
	Os01g0523100	2.2e-08		S13	S2	S4	S1												2.41e-219	L9				L8						L10								L16						L12	L26		L12	L11
	Os06g0667000	6.6e-16		S13	S2	S4	S1												3.97e-211	L9		L8	L5	L2			L10	L14																L12			L22
	Os08g0247600	4e-09			S2	S4	S1												2.09e-201	L9		L2						L14				L4	L12											L12				L11
	Os08g0247700	3.4e-08			S2	S4	S1												1.64e-220			L2		L5						L2	L21	L4	L12											L12				L11
	Os08g0248100	1e-08			S2	S4	S1												2.88e-229	L9								L14		L14	L21	L4	L12											L12				L11
	Os10g0337400	2.6e-06			S2	S4	S1												3.81e-220	L9	L21	L2								L5			L12	L5										L12				L11
	Os10g0336300	0.039					S1												3e-211	L9	L8	L2		L12					L4	L5														L12				L11	L12
	Os12g0620000	6e-10			S2	S4	S1												1.75e-222	L9								L14	L5	L5								L16	L26	L9				L12					L22
	Os06g0583600																		1.44e-213																									L12
	Os12g0498650																		9.77e-253											L18																		L11
	Os02g0216000	1.3e-11		S13	S2	S4	S1												3.93e-241				L4					L14			L8		L12	L22	L2			L16	L15	L21	L12	L4	L4	L12				L11
	Os02g0215900	3.3e-08		S13	S2	S4	S1												7.79e-232	L9								L14	L10	L8	L4	L7	L12	L13	L6		L4							L12				L11
1-5	Os02g0215500	0.093				S4	S1												4.27e-223	L9								L14	L10	L16	L4	L2												L12				L11	L7
	Os02g0215700	0.099			S2		S1												2.72e-231	L9		L2		L5				L14	L4	L2			L12	L22		L12	L19						L4	L12				L11
	Os11g0568800	4.6e-08			S2	S4	S1												2.64e-232				L4					L14		L5	L7	L14						L16				L14		L12				L11
	Os11g0570000	2.1e-09			S2	S4	S1												2.53e-250	L9								L14		L5								L16	L8	L2		L14		L12				L11
	Os11g0569701	1.8e-09		S13	S2	S4	S1												2.89e-237			L2						L14		L5								L16	L12	L20				L12					L1
	Os11g0569600	0.00023			S2	S4	S1												2.17e-224		L16							L14		L5		L8						L16	L2	L4	L7	L14		L12				L11
	Os11g0559200	4.4e-08			S2	S4	S1												1.16e-223	L9								L14		L2	L7	L1	L12															L11
	Os11g0569300	2.3e-07		S13	S2	S4	S1												4.55e-228	L9								L14		L5	L15							L16	L2	L2	L20							L11
	Os02g0635600	2.1e-08			S2	S4	S1												1.75e-227	L9								L14		L10		L14	L12	L2		L4		L16										L11
	Os11g0569500	3.3e-11		S13	S2	S4	S1												3.64e-227	L9								L14		L5								L16	L7	L26		L14		L12	L4	L21	L23	L5	L8
	Os11g0569800	1e-08			S2	S4	S1												4.04e-200		L13							L14		L5	L15	L13	L9											L12					L10
	Os06g0581500	5.4e-07			S2	S4	S1												3.23e-224	L9			L1		L10				L10	L16				L26	L10	L26	L8	L16						L12				L11
	Os11g0625200																		1.03e-221										L10	L10	L4	L17		L26		L8	L7	L16								L18
	Os11g0625900	1.9e-10			S2	S4	S1												6.27e-230	L25								L14	L10	L10	L4	L17	L12			L8		L16				L1		L12				L11
	Os11g0628000	1.8e-08			S2	S2	S4	S1											1.43e-240	L25		L2							L10	L10	L4	L17	L12			L8		L16	L7						L15			L24
	Os02g0231700	1.4e-08			S2	S4	S1												1.01e-215	L25	L25			L8														L16	L12	L12	L26	L6	L1	L12					L22
	Os10g0360933	1.9e-11			S2	S4	S1												1.47e-219	L9			L1								L1	L12	L12	L26	L6	L1								L12				L11
	Os11g0624600	3.5e-09		S13	S2	S4	S1												1.03e-218		L4		L4	L5					L10		L16	L21		L12	L26	L22	L12	L16						L12				L11
	Os04g0226800																		7.05e-194		L22													L12	L7									L12				L11
	Os04g0227100																		5.9e-203	L9				L26					L15		L8		L12		L7									L12				L11
	Os02g0107700	3.6e-14			S2	S4	S1												7.27e-245	L9								L14	L5	L10		L1	L22	L26	L26	L8	L26	L16						L12				L24
1-6	Os02g0211200	8.3e-14			S2	S4	S1												2.14e-246	L9								L14	L5	L5		L1	L22	L26	L26	L22	L21	L16						L12				L24
	Os02g0210700	3.2e-09		S13	S2	S4	S1												8.01e-247	L9								L14		L5	L14	L2	L21	L12	L26	L8	L12	L16						L12					L22
	Os02g0211600	7.7e-13			S2	S4	S1												2.18e-248	L9								L14	L5	L5		L1	L22	L26	L26	L8	L12	L16						L12				L24
	Os02g0211800	1.1e-13			S2	S4	S1												5.62e-241	L9								L14	L16	L5		L1	L22	L26	L26	L8	L16	L16						L12				L24
	Os06g0585950	4.8e-12			S2	S4	S1												7.1e-237	L9								L14	L10		L2		L12	L26	L26		L6	L16						L12				L11
	Os06g0585525	1.6e-10			S2	S4	S1												3.38e-228	L9								L14	L10		L4		L12	L26	L26	L17	L26	L16						L12				L11
	Os06g0586150	7.6e-14			S2	S4	S1												8.96e-242	L9			L1			L10		L14				L16	L8	L26	L26	L17	L26	L16						L12				L24
	Os06g0586400	1.1e-13			S2	S4	S1												1.14e-229	L9								L14	L1		L14	L12	L26	L26	L26	L8	L26	L16						L12				L24
	Os06g0587000	5.8e-14			S2	S4	S1												6.68e-237	L9								L14	L10	L10	L16			L26	L26	L26	L8	L16					L4	L12				L11
	Os06g0587200	3.3e-12			S2	S4	S1												2.71e-246	L9								L14	L10	L5	L16		L21	L26	L26	L8		L16				L2		L12				L11
	Os06g0587500																		1.35e-225												L21			L26	L26	L8	L12	L16						L12				L24
	Os06g0588800	1.5e-12			S2	S4	S1												8.77e-241	L9			L1					L14			L21	L16	L8	L26	L26	L8	L26	L16						L12				L11
	Os09g0423200	7.8e-08		S13	S2	S4	S1												1.63e-229			L2									L7						L2
	Os06g0186000	0.00026		S13	S2		S1												5.22e-191		L16		L4									L4	L12	L8	L5	L19	L5										L8
	Os06g0186100	1.3e-06			S2	S4	S1												2.41e-213	L9		L2															L2
1-7	Os06g0186300	0.00045			S2	S4	S1												2.17e-206				L1					L14	L8	L5				L22	L26	L19	L5										L8		L21
	Os04g0618700	1.3e-09		S13	S2	S4	S1												2.72e-204	L9		L2																						L12	L16		L7	L4	L15
	Os12g0632800	7.1e-08		S13	S2		S1												6.94e-194	L25										L19		L5	L3	L11	L4		L2	L14	L5	L11	L1		L8	L24	L5	L11	L2	L12	L4
	Os08g0148300	1.9e-06		S13	S2	S4	S1												2.29e-204	L25	L8	L8		L15	L10	L2		L21			L4				L4						L1	L7	L16	L14				L16	L10
2-1	Os02g0111800	1.6e-07		S13	S2	S4	S1												3.2e-209		L8	L14	L11	L5	L10					L8	L4	L7			L4	L1	L2	L16	L26				L16						L10
	Os03g0145000	3e-06			S2	S4	S1												2.17e-217		L24	L26	L11		L10	L5	L1	L21	L12						L4						L1	L7	L16				L2	L15	L10
	Os10g0155733	0.0057		S13		S4	S1												1.23e-234	L25	L22	L5	L14	L8	L14	L22			L5	L10	L21	L4	L12	L16					L4								L7	L15	L26
2-2	Os10g0155800	0.1		S13	S2		S1												5.15e-224	L25	L11	L21	L14	L8	L24	L22			L5	L10		L4				L4			L4								L5	L7	L26
	Os08g0446200	0.083			S2		S1												1.96e-216			L15	L2							L2						L4	L17	L8	L4	L15	L22	L12	L14	L10	L16		L16	L16	L26
	Os08g0446400	0.12		S13	S2		S1												2.09e-200							L22	L1	L5	L1	L22	L12			L16	L10				L4	L15	L15	L12			L16	L10		L8
	Os06g0203800	1.4e-08			S2		S1												6.25e-231						L8	L1	L1	L2	L7	L16	L12	L5	L15	L2	L4	L2			L1		L10	L8			L2	L14	L2	L3
2-3	Os02g0777400	1.3e-06		S13	S2		S1												1.63e-222		L17	L5	L7	L14	L15	L1									L4					L12	L10	L7	L13		L2			L3
	Os06g0130100	4.1e-06		S13	S2	S4	S1												8.68e-212		L17					L1	L2	L4	L7	L16	L7	L5	L15	L1	L4	L2	L2	L2	L1		L10	L1		L1	L2
	Os04g0472500	1.6e-05		S13	S2	S4	S1												5.48e-190		L17					L14					L10	L1	L16	L9		L4					L8	L7
	Os07g0498400	5.9e-07		S13	S2	S4	S1												3.37e-222					L22		L14		L4			L19	L7				L4	L16	L14	L2	L22	L5	L1	L14	L4	L16	L4	L10		L2
2-4	Os11g0232100	8.4e-09		S13	S2	S4	S1												7.03e-228		L17	L16	L5	L13	L9		L1	L12	L14	L16	L10	L1	L16
	Os01g0878300	2.5e-05			S2	S4	S1												2.52e-201	L25						L8		L5	L13			L7	L1	L12	L1	L4			L4	L10					L16
	Os01g0170300	0.004			S2	S4	S1												1.13e-230	L25	L7	L2		L22	L4	L19	L16	L4	L2				L16	L5	L7					L10	L4								L1
	Os05g0169600	1.6e-05			S2	S4	S1												2.01e-225		L24	L21	L1	L22	L4	L19	L21	L4	L2				L16	L5	L7					L10	L4							L14
2-5	Os08g0493800	8.8e-05		S13	S2	S4	S1												2.45e-221	L25				L22			L1	L14		L7	L19			L7	L21	L4	L16	L1			L4				L10
	Os09g0479200	5e-06		S13	S2	S4	S1												3.22e-232	L25				L22			L1	L14	L2		L19	L21	L16			L4	L16	L14			L4				L10			L11	L5
	Os04g0132500	0.062		S13			S1												2.78e-223					L22			L21	L8	L2	L20	L19	L7	L16			L10	L16	L7	L16		L4	L16						L7
	Os06g0589800	9.3e-05		S13	S2	S4	S1												9.05e-231		L16		L1		L4	L6	L21				L4										L4	L16	L5	L2	L10	L16	L5
	Os11g0233800	0.022			S2	S4	S1												3.68e-238	L25		L5		L22			L11	L8		L8	L20	L16											L4	L2	L14	L11	L12	L21	L10
	Os06g0717200	0.0015		S13	S2	S4	S1												8.84e-214	L25		L14		L22	L22					L4				L20								L9	L4
2-6	Os03g0228800	2.9e-05		S13	S2		S1												6.46e-210				L8	L14	L15						L11			L6	L9							L9		L2
	Os03g0773700	1.2e-09		S13	S2	S4	S1												5.21e-219		L17		L7	L14								L16	L2	L8	L20							L9	L4
	Os07g0134200	8.4e-11		S13	S2	S4	S1												3.88e-243			L24	L2	L17								L16	L2	L8	L20							L9	L4
																																										L17
2-7	Os04g0506100	0.05			S2	S4	S1												3.07e-205				L24	L1						L2	L14	L16				L7	L5	L16	L10	L16	L1		L4
	Os07g0152200	6e-06		S13	S2	S4	S1												6.88e-240		L15	L14	L5	L14	L12	L26	L5	L2			L4	L16			L2		L14	L1					L4	L22
	Os10g0119200	5.3e-09			S2	S4	S1	S18											2.3e-231		L12	L1	L21	L2				L4	L7	L16			L2							L4	L22	L1	L2	L26	L7				L16
	Os10g0119500																		1.46e-190																					L4	L8
	Os01g0515300	2.1e-11		S13	S2	S4	S1	S18											7.53e-216					L2				L14		L16					L1					L4	L14	L21	L1	L12	L14		L12	L2
2-8	Os02g0277700	3.2e-06		S13	S2		S1												2.9e-229									L14							L1		L12								L8		L12
	Os02g0553000																		2.21e-215				L7	L2	L4	L16	L1			L16				L4	L1	L2	L12	L7	L4	L4								L2
	Os02g0552600																		6.47e-157																L1
	Os10g0467900																		1.84e-209		L18	L11	L11	L21	L12	L21	L5	L14			L15	L8	L2							L4			L14						L16
	Os10g0468500	2.5e-08		S13	S2	S4	S1												3.46e-213								L1		L26	L16			L19	L11	L17	L11			L4	L4	L2	L2	L14	L15	L4	L1	L1	L2	L16
	Os01g0239700	4.6e-05		S13	S2	S4	S1												5.88e-207				L8	L14		L5	L7	L16	L19	L9	L2		L14	L1			L22		L10			L12			L10	L10
2-9	Os08g0376300	0.00015		S13	S2	S4	S1												1.87e-197		L17	L1			L16	L8	L19	L16		L1	L4	L5	L22	L10	L2	L21	L21	L14	L10	L4
	Os09g0326100	0.044			S2	S4	S1												2.76e-216				L17	L14			L7	L16			L26									L4	L1	L12	L1	L22	L10	L14	L21	L5	L7
	Os02g0227500																		7.88e-168																												L1
	Os05g0522600	6.5e-05		S13	S2	S4	S1												1.93e-192		L22	L5					L5		L22	L2		L19					L7	L8							L16	L22	L1	L7
	Os01g0742400	8.3e-05		S13	S2	S4	S1												9.57e-205		L22	L2			L10						L11								L4	L19	L9	L1	L16	L16	L16	L20	L5	L5	L12
	Os06g0557700	0.048			S2		S1												1.79e-186						L14		L5	L8	L4			L19	L1			L2	L7	L17	L4	L10	L10	L12				L8
2-10	Os02g0222200	0.0005			S2	S4	S1												1.27e-193						L14		L5			L18	L11	L19	L1	L1	L11	L15			L4	L4	L10				L16
	Os02g0222600	4.2e-07			S2	S4	S1												3.65e-190					L1			L5		L17		L11	L19	L1	L1	L4	L15			L4	L4	L10				L16
	Os02g0227700	7.2e-06		S13	S2		S1												9.63e-211		L22			L1					L17	L24	L4	L19	L1	L1	L4	L24			L4	L24		L1			L16
	Os06g0557100	5.8e-09		S13	S2	S4	S1												7.4e-193				L8	L1			L5		L17		L4	L26	L1	L1	L10			L17	L4	L4	L14				L16
	Os02g0228300	0.00026		S13	S2	S4													1.4e-221		L24			L1					L8	L11	L10	L19	L1	L1	L4	L11			L4	L17	L14				L16
2-11	Os03g0744300																		2.24e-46							L13	L24				L19	L19	L19								L3
	Os12g0632900	0.67		S13		S4	S1												4e-208			L17	L6	L14				L16		L4		L14	L4	L16				L12	L12	L22	L10				L12	L5	L10	L2
	Os07g0207100	0.0014		S13	S2		S1												1.65e-190			L1	L1	L8	L4	L14	L17	L16	L10	L4	L5			L16	L10		L16				L10	L20	L1	L14
	Os01g0917500																		1.13e-216		L1	L16	L2	L2	L12		L5			L4			L2		L7	L10					L5	L14	L26	L11	L21
	Os02g0194400	0.01		S13			S1												3.03e-229		L26	L16	L2	L2	L12	L7	L7	L16	L12	L4	L21	L14	L26	L17	L16	L10	L3	L8			L5				L21	L7		L2	L14
	Os01g0718300	0.056		S13	S2	S4	S1												1.16e-205	L25								L16								L3	L3		L19	L9	L5				L7	L7		L7	L22
3-1	Os10g0114400	1.5e-09		S13	S2	S4	S1												2.11e-229							L17	L22											L8			L5	L1	L17	L5	L9	L7
	Os09g0293500	1.1e-05		S13	S2	S4	S1												6.91e-183	L25					L11	L17	L19	L19	L15												L5	L15		L19	L10	L15	L17	L19	L12
	Os08g0342300	5.7e-05		S13	S2	S4	S1												9.07e-209	L9						L17	L19	L24	L15								L3	L8	L19	L26	L5						L17
	Os02g0153100	5.1e-08		S13	S2	S4	S1												9.1e-229	L9	L12						L18		L15									L8					L12		L17		L7	L4
	Os02g0153200	3.2e-10		S13	S2	S4	S1												5.75e-206	L9	L12						L18		L15									L8	L10						L17		L7	L16
	Os02g0153400	1e-09		S13	S2	S4	S1	S1											3.57e-229	L9			L14				L18		L15									L8			L5				L12		L7	L4
	Os02g0153500	6.7e-10		S13	S2	S4	S1												7.69e-209	L9						L21	L17		L15									L8			L5				L12	L11		L4
	Os02g0153700	5e-08		S13	S2	S4	S1												1.9e-236	L9			L14				L18		L15									L8			L5			L16			L7	L4
	Os02g0153900																		2.95e-234	L9			L14				L15		L15									L8	L10						L12		L7	L4
	Os02g0154000	4.3e-08		S13	S2	S4	S1												9.25e-223	L9						L21	L18		L15									L8						L16	L12		L12	L4
3-2	Os02g0154200	2.4e-08		S13	S2	S4	S1												1.87e-207	L9			L14				L17		L15									L8			L5				L12		L1	L4
	Os06g0691800	0.00026		S13	S2		S1												2.4e-201	L9			L14				L18		L15							L11			L10					L16			L16	L4
	Os06g0692100	4.3e-06		S13	S2		S1												2.93e-225	L9			L14				L18	L11										L8			L5			L14			L7	L16
	Os06g0692300	1.6e-05		S13	S2		S1												2.71e-233	L9							L18	L11										L8			L5			L14			L7	L4
	Os06g0692500	3.2e-05		S13	S2		S1												6.68e-220	L9			L14				L18	L11										L8			L5			L14			L7	L16
	Os06g0692600	2.5e-06		S13	S2		S1												9.87e-230	L25						L3	L18	L11										L8			L5			L16			L7	L4
	Os02g0629400	0.0051			S2		S1												1.16e-209				L14															L8	L24	L12	L17		L10	L14		L2	L5
	Os04g0672100	0.027			S2		S1												5.41e-213				L14					L11	L15									L8	L10	L2	L1	L2	L5	L14
	Os07g0107800	0.15		S13	S2		S1	S1											6.4e-226	L25	L25								L15					L14			L8	L8						L16			L7	L16
	Os02g0116700	0.00081		S13	S2		S1												1.66e-204		L5		L14					L11	L15	L11	L10	L16		L12	L16	L10		L8
	Os04g0487200	1.2e-05		S13	S2	S4	S1												6.65e-199	L25							L17			L22																	L7
3-3	Os11g0249900	0.014			S2		S1												2.52e-203																												L5
	Os05g0414700	0.0011		S13	S2		S1												2.13e-186	L25									L15		L24	L15
	Os08g0276400	0.028		S13			S1												9.81e-164	L25		L19	L7															L8									L5
3-4	Os02g0241100																		2.78e-110		L12		L14						L15	L19														L14
	Os06g0544100																		3.36e-164	L9
3-5	Os03g0756200	1.3e-05		S13	S2		S1												1.12e-197	L9	L14		L17	L5	L2	L10	L14	L5	L4	L21	L2		L13	L8	L10	L18	L17	L1	L7					L1				L4
	Os07g0602700	7.3e-13		S13	S2	S4	S1												5.92e-209		L14	L14	L3	L11	L6	L14	L16	L10	L17				L15	L6	L17	L18	L22	L1	L21	L1	L4		L12
	Os04g0457800	3.4e-09		S13	S2	S4	S1												4.77e-210	L25			L8	L8	L4	L5			L12	L15	L17	L15		L4	L2	L4		L16	L2	L2		L19	L11	L1		L22	L5	L7	L10
	Os07g0597200	4.8e-05		S13	S2	S8	S1												5.73e-210				L1			L10	L11	L15	L3				L18	L8	L5	L11	L5	L16	L24		L8			L1					L7
	Os09g0110100	3.2e-10		S13	S2	S4	S1	S18											1.84e-169				L6								L2		L19											L1	L8
	Os01g0514700	3.1e-18		S13	S2	S4	S1	S18											1.42e-205		L4										L2	L10				L18					L8			L1
	Os08g0506400	6.1e-12			S2	S4	S1	S18											9.26e-177												L2	L2									L8					L2
	Os01g0133900	1.5				S4	S1												4.05e-165																			L5			L8			L1		L2
	Os01g0711200	7e-07		S13	S2	S4	S1	S18											2.86e-168																													L18
	Os06g0663000	1.6e-09		S13	S2	S4	S1	S18											2.68e-170															L11										L1
	Os08g0521200	1.5e-09			S2	S4	S1	S18											1.89e-150																					L7				L1	L4
	Os09g0376600	1.8e-07		S13	S2		S1	S18											6.13e-181																			L10		L7
	Os06g0198900	1.4e-12		S13	S2	S4	S1												5.55e-186														L7								L8				L4		L26
	Os11g0620500																		1.94e-163							L26							L16									L10
	Os10g0492400																		8.04e-173	L25	L25		L11								L2
	Os07g0574100	1.4e-11		S13		S4	S1	S18											3.53e-76				L18
	Os04g0649700	0.41		S13			S1												5.56e-169														L5								L8					L5
	Os01g0607900	2e-06		S13	S2		S1												3.42e-171														L7													L2
	Os05g0588300	7.1e-08		S13	S2		S1												3.33e-188												L2										L4			L1	L4
	Os04g0463000	2.4e-06		S13	S2		S1												1.83e-189																											L2		L5
	Os08g0427600	3.1e-05		S13	S2		S1												3.99e-167												L2	L5	L1											L1
4-1	Os09g0400500	0.26			S2		S1												1.27e-180												L2	L4		L11							L4
	Os03g0712400	0.00053		S13	S2		S1												2.51e-196	L9			L10																				L7
	Os03g0223000	1.1e-08		S13		S4	S1												6.37e-190																											L2
	Os01g0223600	0.0049		S13	S2		S1												2.47e-189																										L14	L2
	Os01g0819100	9.3e-05		S13	S2		S1												3.03e-178											L1	L2						L17									L2
	Os05g0480400	0.00067			S2		S1												1.17e-169																									L1		L2
	Os03g0332900	4.1e-07		S13	S2		S1												1.96e-182					L14							L2										L8	L14	L24
	Os07g0681100	0.00029			S2		S1												1.7e-171												L2															L2
	Os03g0320800	2e-06		S13	S2		S1	S18											1.06e-171				L6	L12	L7	L22	L3	L6	L17	L17		L22	L5	L24							L8	L17	L2	L1
	Os07g0626500	1.1e-12		S13	S2	S4	S1	S18											1.06e-223					L6	L18	L24							L19	L22	L1	L15	L15	L6	L22				L2	L1				L17	L17
	Os07g0145400	1.2e-12		S13	S2		S1	S18	S11										1.77e-184				L6	L13	L7		L19	L18	L17	L1				L11		L17	L17	L17		L8	L8			L1			L26		L8
	Os03g0297800	8.4e-15		S13	S2	S4	S1	S18											6.16e-184																						L4	L10	L12		L7	L2
	Os11g0107700	7.4e-18		S13	S2	S4	S1	S18											2.52e-202																						L4	L5			L7			L14	L21
	Os12g0107700	6e-19	S9	S13	S2	S4	S1	S18											2.27e-208																						L4		L5		L7			L14
	Os08g0564700	0.00063		S13		S4	S1	S18											2.81e-146												L2										L8						L17
	Os01g0957100	1.8e-10		S13	S2	S4	S1												7.43e-194		L16	L1	L8	L6	L12	L7	L5	L7		L1	L2		L5				L17				L8			L1		L2		L14	L5
	Os03g0335500	8e-07		S13	S2	S4	S1												2.16e-221														L7	L14	L15	L2	L14	L2	L12	L1	L4	L3	L17	L14	L7	L8	L2	L7	L2
	Os01g0821900	3.3e-07		S13	S2	S4	S1												5.35e-234	L25	L14		L7	L5		L7	L22	L10	L14	L1			L7	L11							L8			L1		L2	L4		L2
4-2	Os05g0478300	3e-09		S13	S2	S4	S1												1.88e-239	L25			L17	L5		L14	L22	L2	L5	L1		L15		L11				L15		L2				L1			L4	L7
	Os03g0127700	1.5e-08			S2	S4	S1												3e-200														L7		L8					L1	L8	L5	L17			L15	L15	L22	L5
	Os10g0531700	4.2e-06		S13	S2	S4	S1												1.4e-196														L7								L8			L1	L8	L5	L17	L15
4-3	Os12g0638100																		1.05e-181							L8							L16									L10				L2	L2
	Os03g0266800																		7.32e-224																										L5	L2	L2
	Os11g0448000	0.015		S13			S1												2.72e-205			L2		L6	L12	L16	L5	L4		L6			L8					L12	L22
5-1	Os04g0685900	0.19		S13	S2		S1												3.19e-147				L16	L6				L4	L7		L7	L5	L4	L24	L4	L1
	Os03g0717000	4.8e-06		S13	S2		S1	S18											6.26e-167					L7	L19	L5	L3	L4					L8	L24	L8	L1		L14
	Os09g0345300	0.00069		S13			S7												3.13e-210						L7	L17	L5	L4	L4							L4	L2	L7	L1
	Os08g0202300	4.2e-26		S13	S2	S11	S7												7.38e-165			L2		L5	L7	L16			L1	L6	L9					L1		L8			L3
	Os08g0201700	2.9e-25		S13	S2	S11	S7												3.73e-183			L2				L4		L4	L4	L6	L9					L1		L16			L3
	Os04g0616200	3.4e-26		S13	S2	S11	S7												6.9e-175			L2		L5	L7			L4	L11	L6	L9					L1		L16			L3
	Os04g0616400	2.7e-25		S13	S2	S11	S7												9.6e-181			L2		L5	L7	L10		L4		L6	L9					L1		L12			L3
	Os04g0616600	4e-27		S13	S2	S11	S7												7.12e-175			L2		L5	L7			L4	L1	L6	L9					L1		L8			L3
	Os04g0616500	5.3e-24		S13	S2	S11	S7												8.73e-177			L2		L5	L7			L4	L4	L6	L9					L1		L8			L3
	Os04g0616700	9.8e-30		S13	S2	S11	S7												4.24e-190				L21	L5	L7	L10		L4		L6	L9					L1	L4				L3
	Os04g0616300	1.5e-33		S13	S2	S11	S7												4.7e-171			L2		L5	L7			L4	L1	L6	L9					L1	L4				L3
	Os08g0203700	2.1e-26		S13	S2	S11	S7												6.25e-168			L2		L5	L7			L4	L1	L6	L9					L1	L4				L3
	Os05g0257100	1.1e-29		S13	S2	S11	S7												1.08e-191			L2		L5	L7			L4	L4	L6	L9					L1	L4				L3
5-2	Os08g0203600	7.3e-22			S2	S11	S7												3.19e-188			L2		L4	L7			L4	L1	L6	L9					L1	L4				L3
	Os08g0203400	1.3e-21			S2	S11	S7												9.69e-189			L2		L5	L7			L4	L4	L6	L9					L1		L16			L3
	Os05g0258400	5.5e-28			S2	S11	S7												6.07e-166			L2		L7	L7			L4	L1	L6	L9					L1	L4				L3
	Os04g0291900	1.5e-20			S2	S11	S7												3.74e-170			L2		L5	L7			L4	L7	L6	L9					L1	L4				L3
	Os05g0261700																		4.84e-172					L6				L4	L1	L6	L9					L1	L4				L3
	Os05g0263100	1.4e-19			S2	S11	S7												9.85e-169					L5	L7			L4	L7	L6	L9					L1	L4				L3
	Os05g0256100	1.8e-21		S13	S2	S11	S7												6.55e-173			L2			L7		L5	L4	L7	L6	L9					L1		L16			L3
	Os05g0253200	1e-27		S13	S2	S11	S7												1.82e-168			L2		L5			L5		L7	L6	L9					L1					L3
	Os05g0256500	2.2e-21		S13	S2	S11	S7												9.36e-165			L2		L5	L7			L4	L4	L6	L9					L1	L4			L17
	Os08g0203300	3.4e-22	S1		S2	S11	S7												1.76e-182			L2		L6				L4	L1	L6	L9					L1	L4				L3
	Os08g0203100	7.8e-22		S13	S2	S11	S7												3e-178			L2		L7	L7			L4	L4	L6	L9					L1	L4				L3
	Os01g0810533	2.5e-111				S9	S5	S15	S3	S15	S8	S14	S16		S6	S12	S1	S17	2.92e-120														L17								L3
	Os01g0810750	1.1e-142		S13	S10	S9	S5	S15	S3		S8	S14	S16		S6	S12	S1	S17	4.03e-216																	L1					L3
	Os09g0355400	8.8e-137			S10	S9	S5	S15	S3		S8	S14	S16		S6	S12	S1	S17	2.25e-174																L1	L1
	Os09g0356800	5.1e-95		S13		S9		S15	S3		S8	S14	S16		S6	S12	S1	S17	8.07e-137																	L1
	Os09g0351700	2.7e-77			S10		S5	S15	S3		S8	S14	S16		S6	S12	S1	S17	6.72e-182	L25													L8
	Os09g0356000	1.1e-114		S13		S9	S5	S15	S3		S8	S14	S16		S6	S12	S1	S17	9.64e-156														L18								L3
5-3	Os09g0353200	4.7e-101		S13	S10	S9	S5	S15	S3		S8	S14	S16		S6	S12	S1	S17	7.42e-140	L25																					L3
	Os08g0518400	8.7e-109			S10	S9	S5	S15			S8	S14	S16		S6	S12	S1	S17	2.4e-170													L13	L18
	Os02g0151100	3.4e-158			S10	S9	S5	S15	S3		S8	S14	S16		S6	S12	S1	S17	1.53e-188																	L1
	Os12g0567500	8.5e-103		S13	S10	S9	S5	S15	S3		S8	S14	S16		S6	S12	S1	S17	2.63e-243																	L1		L17
	Os05g0525600	1.3e-173		S13	S10	S9	S5	S15	S3		S8	S14	S16		S6	S12	S1	S17	8.19e-175																	L1	L2
	Os01g0124500	2.9e-215			S10	S9	S5	S15	S3		S8	S14	S16	S11	S6	S12	S1	S17	1.15e-252																	L1	L2
	Os05g0524500	1.5e-214		S13	S10	S9	S5	S15	S3		S8	S14	S16		S6	S12	S1	S17	8.25e-209																	L1	L2
	Os05g0524600	4.9e-221		S13	S10	S9	S5	S15	S3		S8	S14	S16		S6	S12	S1	S17	2.95e-244																L1	L1
	Os05g0525550	1.1e-223		S13	S10	S9	S5	S15	S3		S8	S14	S16		S6	S12	S1	S17	5.13e-220																	L1	L2
	Os05g0525000	2.4e-213			S10	S9	S5	S15	S3		S8	S14	S16		S6	S12	S1	S17	1.12e-250																	L1	L2
	Os11g0102900	6.3e-100		S13		S9	S5	S15	S3		S8	S14	S16		S6		S1		4.86e-192						L7												L8	L4
	Os12g0102500	3e-99		S13		S9	S5	S15	S3		S8	S14	S16		S6		S1		4.86e-192						L7												L8	L4
	Os01g0976900	4.6e-76		S13		S9	S5	S15	S3		S8	S14	S16		S6				1.19e-168									L4						L17	L5			L16
	Os05g0471000	0.00017			S2	S4	S1												3.78e-147	L9							L8	L4
5-4	Os01g0674800	8.6e-06			S2	S4	S1												7.14e-198																	L1
	Os01g0206800	2.4e-05		S13	S2	S4	S1												1.57e-198	L9																L1	L10	L7
	Os01g0818600	0.0094			S2	S4	S1												1.33e-159			L1	L2					L4		L2	L16			L26		L9	L14		L6	L18
	Os01g0960400	2.3e-09			S2	S4	S1	S18											8.14e-146			L6		L14				L4			L16			L26		L9	L14	L17	L16	L21
	Os05g0486100	0.0097		S13	S2		S1												1.18e-175	L25	L9			L4	L7	L5	L8	L4								L4	L15	L7	L10	L26
	Os01g0816600	0.00022		S13	S2		S1												1.61e-174	L25					L7			L4		L1	L2	L15	L26	L12	L19	L4	L15			L22
5-5	Os03g0329700	1.8e-05		S13		S4	S1												2.9e-167	L9	L9		L2				L26	L4			L20	L5				L4	L19	L7	L10	L26
	Os05g0305900	2.3e-06		S13		S4	S1												1.46e-163				L19					L4	L4	L1		L14	L11	L4	L8		L15	L7		L22
	Os11g0245200	0.2				S4	S1												4.64e-200					L14	L7					L2	L26			L16	L6	L4	L15	L4	L10		L3
	Os12g0210400	1.8		S13			S1												3.65e-162				L19					L4		L2	L4	L5	L6	L5			L15	L8	L14	L17
	Os06g0589600																		5.46e-171						L7							L19	L11	L1	L14
5-6	Os03g0791700	7.2		S13		S4													3.28e-145				L10							L2	L16	L19	L11	L10	L11		L19
	Os07g0166700	0.0058		S13	S2	S4		S17											7.87e-140				L10						L14		L7	L15	L11	L10	L11			L17
	Os07g0568100	0.043		S13		S4	S1												2.26e-199		L9											L19
	Os06g0634500	0.017		S13		S4	S1												5.54e-139				L1	L6												L1	L4	L18
	Os02g0136900	0.084		S13	S2		S1												2.84e-155																	L1		L13			L3
	Os02g0176100	0.05		S13	S2		S1												1.24e-154										L12	L6						L1		L2			L3
	Os02g0190500	1.6e-09		S13		S4	S1	S18											1.22e-136															L8	L7	L1	L4				L3
5-7	Os03g0183800	1.7e-11			S2	S4	S1	S18											2.31e-143					L8					L12							L1		L2			L3
	Os03g0397700	2.7e-11		S13	S2		S1	S18											4.08e-166					L6												L1	L4	L6
	Os07g0565400	1		S13			S1												1.28e-161									L1	L8	L2						L1	L4
	Os07g0618400	1.8e-09		S13	S2		S1	S18											3.57e-161											L6						L1	L4				L3
	Os09g0559900	0.012		S13	S2		S1												5.47e-148				L1	L8					L5							L1		L2			L3
	Os10g0389800	1.1e-10			S2	S4	S1	S18											2.48e-145				L11									L10				L1	L4				L3
	Os01g0577600	1.3e-09		S13	S2	S4	S1	S18											6.75e-194									L4	L14	L2	L14										L3
5-8	Os06g0134700	1.9e-09		S13	S2	S4	S1												7.66e-212	L25								L4	L16	L2	L2							L16
	Os08g0117700	4.9e-13		S13	S2	S4	S1	S18											1.59e-212								L16		L14	L2								L2	L2
	Os06g0225300	2.7e-06		S13	S2	S4	S1												4.4e-197												L14					L1		L2			L3
	Os02g0236100	7.3e-05		S13	S2	S4	S1												8.27e-240	L9							L2	L4								L1
	Os05g0170700	2.1e-08		S13	S2	S4	S1												7.59e-225									L4	L1							L1
	Os01g0171000	4.7e-12		S13	S2	S4	S1												6.16e-209									L4	L1	L2						L1
	Os08g0442700	3.5e-08		S13	S2	S4	S1												9.1e-228									L4	L14	L2	L14
	Os02g0728500	6.4e-09			S2	S4	S1												1.02e-217									L4								L1		L2			L3
5-9	Os06g0274500	3.8e-11		S13	S2	S4	S1												1.14e-219									L4		L2							L4				L3
	Os11g0607200	0.0058			S2	S4	S1												1.98e-174					L4	L7											L1		L12
	Os02g0283800	4.6e-05			S2	S4	S1												1.3e-190						L7					L2							L4	L12
	Os03g0703200	0.02			S2	S4	S1												1.3e-190						L7	L26	L16											L12
	Os04g0576900	0.00093			S2	S4	S1												4.77e-211											L2						L1	L4	L12
	Os08g0174700	4.7e-06		S13	S2	S4	S1												5.66e-217											L2						L1	L4				L3
5-10	Os03g0773300	0.0045		S13	S2		S1												4.03e-151						L7											L1				L5	L3
	Os07g0134600	0.11		S13			S1												7.93e-119											L2								L15
Figure S3A. The motif patterns in rice LKs
[truncated: 36 more columns]

## Sheet: Figure S3B
Figure S3B. The distribution of the motif patterns in each group.
Motif patterns of SP																Number of LRR-Kinases						Motif patterns of TM															Number of LRR-Kinases						Motif patterns of PK
																Group 1	Group 2	Group 3	Group 4	Group 5																	Group 1	Group 2	Group 3	Group 4	Group 5
S1		S2	S11	S7																1		T1	T13												T14			1					P6	P10	P3	P15	P5	P4
S9	S13	S2	S4	S1	S18														1			T1	T16									T9			T14			1					P6	P10	P3	P15	P5	P4
	S13	S2	S11	S7																14		T1	T16									T9	T19		T2		16						P6	P10	P3	P15	P5	P4
	S13	S2	S4	S1	S1													1				T1	T16									T9	T7		T2		1						P6	P10	P3	P15	P5	P4
	S13	S2	S4	S1	S18												1		7	2		T1	T16									T9			T2		52						P6	P10	P3	P15	P5	P4
	S13	S2	S4	S1												29	19	13	6	9		T1	T16									T9			T7		1						P6	P10	P3	P15	P5	P4
	S13	S2	S4		S17															1		T1	T16									T9								1			P6	P10	P3	P15	P5	P4
	S13	S2	S4														1					T1	T16										T19		T2		3						P6	P10	P3		P5	P4	P15
	S13	S2	S8	S1															1			T1	T16												T2		1						P6	P10	P3		P5	P4
	S13	S2		S1	S1													1				T1										T9			T14			21					P6	P10	P3		P5	P4
	S13	S2		S1	S18	S11													1			T1										T9	T12		T2				1				P6	P10	P3		P5	P4
	S13	S2		S1	S18														2			T1										T9	T13		T2			2					P6	P10	P3		P5	P4
	S13	S2		S1	S18															3		T1										T9	T17	T20	T2				1				P6	P10	P3		P5	P4
	S13	S2		S1												16	8	8	8	7		T1										T9	T19		T2				1				P6	P10	P3		P5	P4
	S13	S4	S2	S1												2						T1										T9			T2		21	10	18	2			P6	P10	P3		P5	P4
	S13		S4	S1	S18														2	1		T1		T18	T7							T9			T7					2			P6	P10	P3		P5	P4
	S13		S4	S1													2		1	4		T1		T18								T9	T19		T7				1				P6	P10	P3		P5	P4
	S13		S4																	1		T1		T18								T9	T19		T7						1		P6	P10	P3		P5	P4
	S13			S1													1	2	1	4		T1		T18								T9	T20		T7						1		P6	P10	P3		P5	P4
	S13			S7																1		T1		T18								T9			T7					1			P6	P10	P3		P5	P4
		S2	S11	S7																5		T1										T9			T7	T20				1			P6	P10	P3		P5	P4
		S2	S2	S4	S1											1						T1										T9			T7		1	1	1	1	13		P6	P10	P3		P5	P4
		S2	S4	S1	S18												1		2	3		T1		T18								T9	T17			T20				1			P6	P10	P3		P5	P4
		S2	S4	S1												35	9		1	8		T1		T18								T9		T18		T20				1			P6	P10	P3		P5	P4
		S2		S1												5	3	3	3			T1		T18								T9				T20				6			P6	P10	P3		P5	P4
			S4	S1												2			1	1		T1		T18								T9								1			P6	P10	P3		P5	P4
				S1												2						T1										T9	T13			T20				1			P6	P10	P3		P5	P4
	None															7	6	4	4	2		T1										T9	T14			T20				1			P6	P10	P3		P5	P4
	S13		S9	S5	S15	S3		S8	S14	S16		S6								1		T1										T9	T8					1					P6	P10	P3		P5	P4
	S13		S9	S5	S15	S3		S8	S14	S16		S6	S12	S1	S17					1		T1										T9				T20				4			P6	P10	P3		P5	P4
	S13		S9	S5	S15	S3		S8	S14	S16		S6		S1						2		T1										T9						3					P6	P10	P3		P5	P4
	S13		S9		S15	S3		S8	S14	S16		S6	S12	S1	S17					1		T1											T13		T14			1					P6	P10	P3		P5	P4
			S9	S5	S15	S3	S15	S8	S14	S16		S6	S12	S1	S17					1		T1													T14			1					P6	P10	P3		P5	P4
	S13	S10	S9	S5	S15	S3		S8	S14	S16		S6	S12	S1	S17					7		T1											T13		T2			1					P6	P10	P3		P5	P4
		S10	S9	S5	S15	S3		S8	S14	S16	S11	S6	S12	S1	S17					1		T1												T20	T2				1				P6	P10	P3		P5	P4
		S10	S9	S5	S15	S3		S8	S14	S16		S6	S12	S1	S17					1		T1																1					P6	P10	P3		P5	P4
		S10	S9	S5	S15	S3		S8	S14	S16		S6	S12	S1	S17					1			T12	T18							T17	T9			T7						1		P6	P10	P3		P5	P4
		S10	S9	S5	S15			S8	S14	S16		S6	S12	S1	S17					1			T15									T9			T7						1		P6	P10	P3		P5	P4
		S10	S9	S5	S15	S3		S8	S14	S16		S6	S12	S1	S17					1			T16									T9	T19		T2		1						P6	P10	P3		P5	P4
		S10		S5	S15	S3		S8	S14	S16		S6	S12	S1	S17					1			T16									T9	T7		T2		1						P6	P10	P3		P5	P4
Total																99	51	32	41	86			T16									T9		T18	T2					1			P6	P10	P3		P5	P4
																							T16												T14			1					P6	P10	P3		P5	P4
Figure S3B. The distribution of the motif patterns in each group.																																T9			T14			2					P6	P10	P3		P5	P4
																								T18								T9			T2				2				P6	P10	P3		P5	P4
																									T7							T9			T2				1				P6	P10	P3		P5	P4
																															T17	T9			T2				1				P6	P10	P3		P5	P4
																																T9	T12		T2				1				P6	P10	P3		P5	P4
																																T9	T19		T2				1				P6	P10	P3		P5	P4
																																T9			T2		1						P6	P10	P3		P5	P4
																																T9			T2			2					P6	P10	P3		P5	P4
																																T9			T2				1				P6	P10	P3		P5	P4
																																T9			T2					1			P6	P10	P3		P5	P4
																								T18	T18							T9			T7						2		P6	P10	P3		P5	P4
																								T18								T9	T18		T7						1		P6	P10	P3		P5	P4
																								T18								T9	T19	T18	T7						1		P6	P10	P3		P5	P4
																								T18								T9		T18	T7						1		P6	P10	P3		P5	P4
																								T18								T9			T7						5		P6	P10	P3		P5	P4
																																T9	T1	T18	T7					1			P6	P10	P3		P5	P4
																																T9	T1		T7						1		P6	P10	P3		P5	P4
																																T9	T19		T7						1		P6	P10	P3		P5	P4
																																T9	T20		T7						1		P6	P10	P3		P5	P4
																																T9		T18	T7					1			P6	P10	P3		P5	P4
																																T9			T7						21		P6	P10	P3		P5
																								T18	T18							T9									1		P6	P10	P3			P4
																								T18								T9	T12	T15							1		P6	P10	P3			P4
																								T18								T9	T12							1			P6	P10			P5	P4
																								T18								T9		T18		T20				2			P6		P3	P15	P5	P4
																								T18								T9				T20				2			P6		P3		P5	P4
																								T18								T9								1			P6		P3		P5	P4
																								T18								T9									1		P6		P3		P5	P4
																																T9	T12	T16						1			P6		P3		P5	P4
																																T9	T20								1		P6		P3		P5	P4
																																T9		T18		T20				2			P6		P3		P5	P4
																																T9						1		4	4		P6		P3		P5	P4
																																			T14			1					P6		P3		P5	P4
																															T17		T13		T7						1		P6		P3		P5	P4
																																			T7						4		P6		P3		P5	P4
																																				T20				1			P6		P3		P5	P4
																						None																	1				P6		P3		P5	P4
																						T15	T5	T10	T11	T3	T6	T12	T4	T8	T17	T9	T13		T7						14		P6		P3		P5	P4
																						T15	T5	T10	T11	T3	T6	T12	T4	T8		T9	T13		T7						3		P6		P3		P5	P4
																						T15	T5	T10	T11	T3	T6	T12	T4		T17	T9	T13		T7						1		P6		P3		P5	P4
																						T15	T5	T10	T11	T3	T6		T4	T8		T9	T13		T7						1		P6		P3		P5	P4
																						T15	T5	T10	T11	T3	T6			T8	T17	T9	T13		T7						2		P6		P3		P5	P4
																								T10	T11	T3	T6	T12	T4	T8		T9			T7						1		P6		P3		P5	P4
																						Total															99	51	32	41	86		P6		P3		P5	P4
																																											P6		P3			P4
																																												P10	P3		P5	P4
																																												P10	P3		P5	P4
																																															P5	P4
																																											Total
[truncated: 12 more columns]
