# Supplementary material for: Genome-Wide Identification, Characterization and Phylogenetic Analysis of the Rice LRR-Kinases
Source: PLoS One. 2011 Mar 8;6(3):e16079. doi: 10.1371/journal.pone.0016079 (PMC3050792; doi:10.1371/journal.pone.0016079)
Supplement: Table S1 — Coding DNA and protein sequences of the 309 LKs in rice. (XLS) [file pone.0016079.s007.xls]

## Sheet: Table S1-DNA
Table S1: Coding DNA sequences of the 309 LKs
Accession Number	DNA sequence
>Os01g0149700	atggcgatacgtcggatgaggcttgcattgtccctcctctgcgtcctgatgacgatcggcaccggcacggcaagcgatgagccggcgctgcttgctctcaaggcagggctcagcgggagcagctcaagcgcgctcgcctcatggaacaccagcgccagcttctgcggctgggagggcgtgacatgcagccaccggtggccgacgagggtggcggcgctggacctgccgtcgagcaacctcaccggcacgctcccgccggccgtcgggaacctcaccttcctacggcggctcaacctgagctccaaccagctgcacggcgagatacctccggccgtcggccggctccggcgtctcctggtcctcgatatggaccacaactccatctcaggtgtgatccct…
>Os01g0152000	ATGGCGATGGCTCTTGCTAGCTTCCTGCTGCTGCTGCTGTCCGTCTTCATGTCCATCTTCTTGCACTTCATGGCAGTGCGAGGAGCAGACGGAGAAGACGCCGCAGCGTTGCTCGCTTTCAAGGCCGTGGCGGTGGGCAACGGTGGTGGCAACGGCGTGCTTGCGTCGTGGAACGGCAGCGCCGGGCCGTGCAGCTGGGAGGGCGTGGCGTGTGGCCGGCACGGGCGGGTGGTGGCGCTTAGCCTGCCCGGCCATGATCTCTCGGGGACCCTGTCGCCGGCCGTCGGCAACCTGACGTCGTTGCGGAAACTTGACCTGAGTTACAACTGGCTGCACGGTGGCATCCCCGCGAGCCTCGGTCAGCTGCACCGCCTCAGGGAACTCGACCTAAGCTTCAAC…
>Os01g0152600	atggcgatacgtctcatgaggcggcttggactgcccctcctccccgtcctcctgacgatcgctgctgcgtcaagcagcgatgaggcatcgctgcttgctttcaaggcggggctcaccgggagtaattcaagcgcgctcgcctcatggaacagcagcggcgccagcttctgcaactgggagggcgtcacctgcagtcgccggaggccgacgcgggtggcgtcgctgagcctgccatccagcaatctcgccggcacgctctccccagccatcgggaacctcaccttcccgcgaaggctaaacctgagctccaacggcctctacggcgagatccccaccagcattggtcgcctccgacgcctgcaatggctcaacctgagctacaactccttctctggtgcg…
>Os01g0152800	ATGACGATCATGATGAGCCTGAGGCTTGAATTATCCCTCGTCCTCATCCTGACGCCGATCGTTGCAGCCGTCGCTGGTGGTGGCAGCAGCAGCAGCAGCGATGAGGCCACGTTGCTTGCCTTCAAGGCAGCGTTCAGGGGGAGCAGCTCAAGTGCGCTCGCCTCCTGGAACAGCAGCACCAGTTTCTGCAGCTGGGAGGGCGTCACGTGCGACCGTCGGACGCCGGCGCGGGTGGCGGCGCTGACGCTGCCCTCCGGCAATCTCGCCGGCGGGCTCCCTCCGGTCATCGGGAACCTCAGCTTCTTGCAGAGCCTAAACTTGAGCTCAAACGAGCTGTATGGAGAAATTCCCCCGAGCCTTGGCCGCCTCCGGCGTCTAGAGATCCTGGACATTGGAGGC…
>Os01g0153000	atgaggcttcttgtattactgtccctcatctccgtcctgacgatcgccggtggcagcaccgatgaggccacgctgcccgctttcaaggcggggctcagctcaaggacgctcacctcatggaacagcagcaccagcttctgcaactgggagggcgtcaagtgcagccgccataggccgacgagggtggtggggctgagcctgccgtccagtaatctcgccggaacgctccctcctgccatcggaaacctcaccttcctccggtggttcaacctgagctccaatgggctccacggggagattcccccaagcctcggccacctccagcatctacggatcctcgaccttggaagcaattcgttttccggtgcgttccctgataatctgagctcctgcatcagc…
>Os01g0228200	atgaaaaaagaaattgacattagattagctgccgtgcagagttgtaggcaatcattggttggcgttgatggaccgcgttggtttgatacagccaatgaaggctgtttaccagcagtcctgcacacggcggagttgttgatcatctcgctgacagtgacagcccttgcagcaggtgcctcttcttctccatctccatccatcaacagcagcagcggcggcggcgccgcagccgacctcgcggcgctgctggctttcaaggcccagctcgccgatcctctcggcgtcctcgccggcagctggacgaccaacgtctccttctgcaactgggtcggcgtctcctgcagccgccgccgccggccggagcgcgtcaccggcctgtcgctgccggacgcgccgctc…
>Os01g0523100	atggcgattccaattcttcgtcgtatcatcccactgctgatgctcctcctcacactctggccggtgccttcttcctcacttcctgacgagtacagtgacagagaagcactactgcaattcagggcggcgctgtcagtgtcagaccagttgggctcactgagctcatggaatggcagtaccggctccgacttctgccggtggggtggcgtgacatgcagccgccggcatccgggcagggtaacctctttaaatctgagttcattaggtctcgcaggaagcatctctcctgtcattggcaacctcacttttcttcagagcctcgatctcttcaacaacacactctctggagatgtgtacttcaccagtcagctacatcgcctgcactatcttgagttagca…
>Os01g0694000	ATGGCGCTCGTCTTCTTCTTCTTCGTCGTCTTCCACCTCGCCGTGCTGATGGCTGCGCTCCTGCTCGCAAGCGCGCCGGCGTTCGCCACGGCCGACGATCTGTCGGCGCTGCTGGCGTTCAGGGCGCGGGTGTCCGACCCGAGCGGCGTGCTCCGCCGCGGCAACTGGACGGCGGCCGCGCCCTACTGCGGCTGGCTCGGCGTCACCTGCGGCGGCCACCGCCACCCGCTGCGCGTCACGGCGCTGGAGCTGCCCGGCGTGCAGCTCGCCGGCTCGCTGGCCCCCGAGCTCGGCGAGCTCACCTTCCTCTCCACCCTCAACCTCAGCGACGCCCGGCTCTCGGGCCCGATCCCTGATGGCATCGGCAACCTGCCACGCCTCCTGTCTCTCGATCTCTCC…
>Os01g0694100	ATGGCTCTTCTCTGCATCAGCATGGTGCTCCTCATCCTATTGGCACCATGCGCCACTTCACTCACCCCTCCATACAACAACACAGACCTCGCTGCACTGCTCGACTTCAAGGAGCAAGTCAAGGACCCTAATGGCATCCTTGCCAGCAATTGGACTGCCAGTGCACCCTTCTGCTCATGGATTGGGGTCTCATGCGACAGCAGCGGGAAGTGGGTCACTGGGCTTGAGTTTGAAGACATGGCACTTGAAGGAACCATCAGCCCGCAGATTGGCAATCTCTCCTTCCTCTCCAGCCTTGTACTCAGCAACACCACCCTCATCGGACCTGTGCCAACCGAGCTCGATAGGCTGCCCCGACTGCAAACTCTTGTTCTTTCATACAACAGCCTGTCAGGTACC…
>Os02g0107700	atgaacagcaagatgatccgcttgtttgctccattcccaaaattcattccactcttggctgtttttatcatctcatgctctctgccattagcaatcagcgatgacactgacactgatagagaagccctgctctgcttcaagtctcaaatctctgatccaaacggatccttaagctcatggagcaacacttcccagaacttctgcaactggcagggtgtttcatgcaacaacacccagacccaactccgagtcatggtgctcaacgtcagctccaaaggcctcagtggttcaataccaccttgcatcggcaatctgagctccatcgcaagcctcgacttatcaagaaacgcattccttggaaaaattccaagtgagctcggacgcttgggacaaatcagc…
>Os02g0210700	atgatcagcccaactagtcctgcactgtttctagtcctccttgccttgacatgttcatggccatcgtcatcatcagcaggtcatggcgacggcaatgacattgatcggcaggctctcctttccttcaggtctctggtctctgatccagccagagccctagagtcatggaggatcacctctctcgacttctgccactggcatggcgtgacctgcagtacgacgatgccaggccgcgtgaccgtgctagacctcagctcctgtcagctcgatggccttatacctccgtgcatagccaacttgagctccattgagaggcttgatctgtcgaacaatagctttcacgggcgtataccagctgagcttagccgcctggaacaactacgacacctcaacctgagt…
>Os02g0211200	atgatccgcttgtttgctccatgcccaaaattcattccactcttggctgttttcatcatctcatgctctctgccattagcaatcagcgatgacactgatactgatagagaagccctgctctgcttcaagtctcaaatctctgatccaaacggatccttaagctcatggagcaacacttcccagaacttctgcaactggcagggtgtttcatgcaacaacacccagacccaactccgagtcatggcgctcaacgtcagctccaaaggcctcagtggttcaataccaccttgcattgccaatctgagctccatcacaagccttgacttatcaagaaacgcgttccttggaaaaattccaagtgagctcggacgcttgagacaaatcagctacctgaacttg…
>Os02g0211600	atgatccgcttgtttgcttcctgcccaaaactcattcctctcttggctgtcttcatcttctcaagttccctgccattagcaatcagtgatgacacagacactgatagagaagccctgctctgcttcaagtcccaaatctctgatcctaatggagctttaagctcttggaccaatacatccctgaacttctgcagctggcagggtgtttcatgcaacagcacacagccccaactccgagtcatggctctcaatgtcagctccaaaggccttggcggcttaataccaccttgcataggcaatctgagctccatcgcaagcctcgacttatcaaacaacgcattccttggaaaaattccaagtgagctcggccgtttgggacaaatcagctacctgaacctg…
>Os02g0211800	atgatccgcttgtttgctccctgcccaaaactcattccactcttggctatcttcatcatctcatgctccctgccattagcaatcagtgatgatactgatactgatagagaagccctgctctgcttcaagtctcaaatctctgatcctaacggagccttaagctcatggaccaatacttcccagaacttctgcaattggcagggtgtttcatgcaacaacacacagacccaactccgagtcatggcactcaacgtcagctccaaaggccttggtggttcaataccaccttgcatcggcaatctgagctccatcgcaagcctcgacttatcaagcaacgcgttccttggaaaaattccaagtgagctcgggcgcttgggacaaatcagctacctgaacttg…
>Os02g0215500	ATGtcattcaggtcgctcataaggagtgacccaacccaggcactcgcatcctggggcaaccaatccatcccgATGtgccaatggcgtggtgtggcgtgtgggctgagtggacgccgcacaggccgtgtggtggcgctggacctcaccaagctcaaccttgtaggcgccatctcacctttgctcggcaacctcacatacctgaggcggctccatctccacaagaatcgcctccatggcgagataccgtcggagctcggccatctccgagacctgagacacctcaaccgcagctacaactccatccaagggccgatcccagcgacgctttcaacctgcagaggaatggagaacatttggctctacagcaacaagctgcagggccaaataccaagtgagttt…
>Os02g0215700	atggcactcgccggcaagcgtctcttgctcgccgcggtatggccactggcgtggctagcagcagccgccgccgcggcggcggtcgacgtcgacgacggcctcgcgctgacggcgttcatggcgcgcatgtcgacgggcagtggctcgccgccgccgccgacgtgggggaaccggtccgtccccgtgtgccggtggcgcggcgtggcgtgcggcgcgagaggccggcgccgcggccgcgtcgtggcgctggagctgccggggcttggcctccgtggcacggtgccaccggacctcggcaacctcacatacctgaggcggctccacctcgccggcaaccggctgcacggcgtcctcccgccggagctcggcggcctcgctgagctcagacacctcaacctc…
>Os02g0215900	atggccgcactgctcgagtgcttcttgctcgccgtcgccgtcgtcctcgtcgctcatgcggcggcgccggcgccggcggcgtcgtctcggctgcctctgcctcctcctcctgctgctgctgctggtgatgtctccggctccgactccgaccgccgcgcgctcatggcgttcaagaagctcgtgagcggcgacccgtcgcaagccctggagtcatggggcgacggatcgacaccactgtgccggtggcgcggcgtgtcgtgcggcgtcgcggcggggcgccgccgcggccgcgtcgtggcgctggacctcgccggggccggcatcgccggcgaggtgagcccggcgctcggcaacctcacccacctgaggcggctccacctcccggagaaccgcctccac…
>Os02g0216000	atggtggcgaccgggttctctttcttgctcacgctgctgctccttgcaactgctgttccaccagctcccacgaccagagctcagcctgccaccgaccaccttgcactgatggccttcaagtcgcaaataacccgtgatccgtcgtcagcaatggcctcgtggggtggcaaccaatcgctccatgtctgccaatggcgaggtgtgacgtgcggcatccagggacgctgccgtggccgtgtggtggcgctggacctcagcaaccttgatctttctggcaccattgatccttccataggcaacctcacctacctgagaaagcttgatctccctgtgaatcatctaactggtaccatcccttcagagcttggtcgtcttctcgacctccagcatgtcaacctg…
>Os02g0231700	ATGGCATGTGCAGCTCTGGTTGCAGTCGCTGCAATCCTCTTCTTCTCCACCCTGACAGCATTAGCTGATGAACGGGAAGCACTGCTTTGCCTGAAATCACATCTTTCAAGCCCAAACGGGTCCGCCTTCTCCACATGGAGCAACACCATCTCACCCGATTTCTGCACCTGGCGCGGCGTCACTTGCTCCATCAAGCTCCAAGAACGACCTCGTGTGGTTGTGGCCCTGGACATGGAGGCAGGAGGCCTCACCGGAGAGATCCCACCCTGCATCTCCAACCTCTCGTCCCTCGCGAGAATCCACCTCCCCAACAATGGCCTCTCAGGTGGCCTCACATTCACAGCCGATGTGGCCAGGCTCCAGTACCTCAACCTCAGCTTCAACGCGATCAGTGGTGAG…
>Os02g0508600	atggccctcgtcgtcgcagtctacgtgctcacagctctcgcggcagccacggcggcggcaccttcgccgtcctcgggcgacgacagcgatgccacggcgctgctcgcgttcaaggcggggctctccgacccgctcggggtgcttcgcctgaactggaccagcggcacgccctcgtgccactgggccggcgtgtcctgcggcaagcgcggccacggtcgcgtcaccgcccttgcgctgcccaacgtgccgctccatggcgggctctccccgagcctcggtaacctgtctttcctctctatcctcaacctcaccaacgctagcctcaccggggaaataccaccggagctcggccggctcagtcgtctccagtacctcaacctcaacagaaatagcttgtcg…
>Os02g0615300	atgcttatcccgctgctgctactgttctacggtgttggcaacatcagtggctcaacgcttcctgataacagcacagatatgctctctcttcttggtttcaaggaagccatcaccaacgatccgtcaggagtcttgagcaactggaacacaagcatccacctctgcagttggaacggcgtctggtgcagccccaagcaccccgggcgagtcacggcgctcaacctcgccggccaaggtttgtccggcacaatcagcagttcagttggaaacctgacttttgttcgtacgcttgacctatccaataataacttctctggccaaatgcctcatcttgccaatctccagaagatgcaagtccttaatcttagcttcaatacactggatgggattattccaaac…
>Os02g0615500	ATGTCTGTCAACAAAACGGTGAAACTGACCATGCCCGTTCTATTGGCATTGTTGCTGTTGTCCTATGGAACTGGAAGCATTCGTTGCACGACGATCGCTGGGAACAGCACGGACGTGCTCTCGTTGCTCGATTTCAAAGCCACCACCAACGATCCAAGAGGAGCCTTGAGCTCCTGGAACACCAGCATCCACTACTGTTGGTGGAGCGGCGTCAAGTGTAAGCCGAATACCCGAGGGCGAGTCACGGCTCTGAAACTCGCGGGACAAGGTTTATCAGGCCAAATCACCTCCTTTCTTGGGAACTTAACGGACCTTCACACACTTGACTTGTCCAGCAATAATTTCTCTGGCCAAATACCCCCTTTAACCAATCTTCAGAAGTTGAAATACCTTCGTTTG…
>Os02g0615800	atgggcctcacgtgtgatacacaaactgcaaaactggccattatactactagcattcatactgctatgtcatgggattggcaacgtcgattgccgtgggaacagagccgatcagctctcactgcttgatttcaagaagggcatcaccaacgatccatatggagccttggccacttggaacaccagcacacatttctgtaggtggcaaggtgtcaagtgcacctccactgggccatggcgcgtcatggcgctcaatctctccagccaaagtttgacaggccaaataaggtcctctctcggaaacctatccttccttaatatacttgacctcggcgataataacttacttggctccttacctcgccttggcaatcttaagcaacttcaggcactctatctg…
>Os02g0635600	atgaatgctctagtgatcttgctatgctccacgttgcttttgtattcccctgcggcggtatgcacggtagggagcagcagcagcagcacaaacgccaccgacaagcaggcagccgcgctgctctccttcaggtccatggtgtccgacccatccggcgcgctcacctggtggaacgcctccaaccacccgtgcaggtggcgtggcgtcgcgtgcggccgcggccggcacgcgggcagcgtcgtcgcgctaagcctcggctcctcgtcgttgtccgggctcatctcgccgttcttgggtaacctctcgttcctgcgtgtgctagaccttggggcgaaccagctggttggccagattcctcccgagctggggcgtctcggtaggctccgagagcttaacctt…
>Os04g0122200	atggctgcactatcatcctggaaccaaggctcctctgtgtgttcttgggctggtgtgcgctgcaatcgccaaggtagagtctccatgctcgatgtacaaaatctcaatttggctggacaaataagccctgacataggtaacctctcagccctccaatccatctatctacaaaaaaataggttcattggcaatatccctgatcagcttggcaggctttccctgctagagacactaaatggaagctccaaccattttagtgggtccattccttcaggtctaaccaattgtacccaccttgtgactatggatttatcagcaaatagcatcacgggtatgatacctattagcttgcactctctgcaaaatcttaagatactaaaacttggacagaaccagttg…
>Os04g0226800	atggccactcttcgatttcttggtcttactggaaacttgctttctggaagaataccagtatccctagcaaatatttcatctctaagttccatactgctaggacaaaacaatttatcaggaccaattccagaatccttgagtcaaatcgcaaacctgaataagctagatctgagtggaaacagattatcagggtttgtcccagtcacactgtacaataagtcgtcgcttgaattttttggtataggaaacaacagtcttattggaaagatacctcctgacattggtcacacacttccaaatctcaaatcgttggtcatgtctctgaataggtttgatggatcaattccaacttccctggccaatgcatcaaacctacaaatgcttgatctctctagcaat…
>Os04g0227100	atggagctcactggggtcctgcctgattgcatcggcaacctcacttctctgcaaagtctgctgcttgcaagaaacaaccttgaaggtaccatccctgaatccttggcaagaagttcatcactcatagagctaaatctttcgcgtaacaacctatcaggagagatccctcctagttttttcaatggctcatccaagcttgtcactgttgatctacaaacgaattcttttgttggcaaaattccacttcctcgtaacatggggactcttcgatttcttgaccttactggaaacttgctttctggaagaataccaccatctctagcaaatatttcatctctaagttccatattgctaggacaaaacaatttatcaggaccaattccagaatccttgagtcaa…
>Os04g0618700	atgtcgcagcattacacgaagacgatttgcattgccgtcgtcttggtggccgtgctgttctcgttgtcgtcggcggcggcggccggctccggtgcggcggtgtccgtgcagctcgaggcgctgctggagttcaagaacggcgtcgccgacgacccgctcggcgtgctggccggctggagggtggggaagtccggtgatggcgccgtccgcggcggcgcgctgccgcggcattgcaactggacgggcgtcgcctgcgacggcgccggccaggtgacgtccatccagctgccggagtcgaagctccggggcgcgctctccccgttcctcggcaacatctcgacgctccaggtcatcgacctgacgtcgaacgccttcgccggcggcatcccgccgcagctc…
>Os06g0186000	atgcctaggttcctcgccatcctctccgccatcgccgtggttgctatctccggccatgctccacccgctgcttccaccgccgccaccgaccgcgcggcgctcctctccttcagctccggcgtccatggcaacctctccgactggggctccccggctgctgccatgtgcaactggacgggcgtcagatgtgacaatcgctccgggcgcgtgaccgggctgctcctgtcgaactccaacctcgccggcgtcatctctccggcgatcgccaacctctccatgctcgagaggctgtatctcgacgggaaccacctcgccggcggcgtcccgccggagctcggcgcgctgccgcggctgagggagctgagcctccactacaacctcctcggcggccagatcccg…
>Os06g0186100	atggcgcccgtgcccatctccgtcttcgtcttcgtcttcatcttcattttcttcctcctcgacggctcgataccgactctcgggtcaaatgaccattccgcgcttatgtccttcaagtctggtgtgtctaatgatcctaatggagcactcgccaactggggatccctcaatgtgtgcaattggaccggtgtctcttgcgacgcgtcgagacggcgtgtcgtgaagctgatgctacgagaccagaagctctccggtgaggtctctcccgcgctcggcaatctatcccaccttaatatactcaatctctcggggaacctcttcgccgggagagttccgccggagcttgggaatctcttccgactcaccttgcttgacatttcgtcgaacacctttgtcggg…
>Os06g0186300	atggccaacttgctcctcatcccaatcatcatctgctacctcgtgccgatcgctgtcgccgtcgacgcaccaccaccagtaatggcggccgccgctgtcgccgacgactggtctgcgctgctcgctttcttgtccaatgtgtcggccgattccggtggtgtcgctctcgccgactggggacgctcgccggagttctgcaactggacgggcgtggtgtgcggcggcggcgagcggcggcgggtcacgcagctggtgctcgccgggcgtgggctccgcggcgtggtgtcgccggcgctggggcggctggagttcgtcacggttcttgatctctcgaacaatggtttctccggcgagataccggcggagctcgcgtcgctgtcgaggctgacgcagctgagc…
>Os06g0272000	atggcgattggattgccggtatggatctccgttgcgctgttgattgctctgtccattgtggcttctgcttcttctctaggtctgagcaagagcaatggcagcgacaccgacctcgctgcgcttctggctttgaaagtgcacttctccgatcctgacaacatccttgccggcaactggaccgctggcacaccgttctgccagtgggtgggtgtctcgtgcagccgccaccggcagcgcgtcaccgccctggagctgccgggcattcctctccaaggagagctcgggcctcacctcggtaacatttctttcctctccgtcctcaacctcaccgataccggcctcacgggctcggtgccggatgatataggaaggctacatcgcctcaagctcattgatctt…
>Os06g0339500	atggatcaagaggccctccttggtctcaaatctctggtcaccagtgatccatcaggcatgctattatcttggggtaatggctccgcttgcacatggagtggggtccgatgcaatcgtcatggtagagtcttggtgttagatctccagggcctcaatttggttggcaagattagccctagcattggcaatctatcagcccttcatggtttatatttacaaaagaaccagttttctggtgaaatacctgaccaaattggttggctaggacagcttcaaacactaaatgctagtgctaacattctcacgggcaatatccctgcagctctaataaactgcacaaatcttgagatcattgatttgtcacagaataccttctttggtactatacctgcaagcatt…
>Os06g0581500	atgattcctataggaactctcactccctcacttctcacttttgctgtcctgtatgctttcttgaccctcccattaattccgtcactaagtagcaccgcactcgatgatgaatccaacaaggatctccaggccctcctttgtctcaagtctcgtctctctaacaatgcaagatccctagcctcatggaacgagtctctccaattttgcacttggcccggtatcacctgcggaaagagacatgaatctcgtgtcacagcactgcacctagagtccttagacctcaatggccatttacccccctgtattggcaatctcactttcctcacacgaattcacctatcgaataataggttgaatggtgagatcccaattgaagtaggccacctacgccgtctagtt…
>Os06g0583600	atggcactttacatgggtcctaatctcctcactggttccatacctgcttctctcggaaaactatcaaaattgaatgtgatatcactagctcaaaatagactatcaggagagatcccaccaactcttggaaatctcacacagttgagtgaactctatctatctatgaatgcatttactggggaaataccttcagctcttggaaaatgccctttaggtgtattagctcttgcttacaacaaacttagtggaaatataccaaaagaaattttctcgtctagtagactaagatccattagcttgctgagcaacatgttagtagggcccatgccttcggagcttggtctattgaaaaatttgcaaggtcttgatttctcacaaaacaagctaactggtgagatt…
>Os06g0585525	atggcttcctcccaaattgtcttgtccccaggccatggcctgcttctttttcccctcaaattcctcttcttccttccactggtcctcaccggtggaaccgaagatgatcgacaagctctcctttgctttatgtcccaactctcagctccatccagagctttggcctcatggagcaacacatccatggagttctgcagttggcagggcatcacctgcagctcccaatctcctcgccgtgcgatcgccctggacctctcatcgcaaggcatcacaggctccataccaccttgcattgccaacctcacctttctcacagtgttgcaactgtcaaacaatagcttccatggaagcataccatctgagcttggcctcctaaaccaactgagctacctcaacctc…
>Os06g0585950	atgtcctccttgggtttctcctctcctggctttctccggcttctttacatcttgaaattcttttgcttcctaccattagtaatcagtaacgaaaccgaaaatgatcgacaagctctcctttgcttcaagtcccaaatcacaggttcagctgaagttttagcctcatggagcaatgcatccatggaattctgcagctggcatgggatcacttgcagtatacaatctccacgccgagtcattgtgcttgatctctcatcagaaggaatcacaggctgcatatcaccctgtattgccaacctcaccgatcttacaaggctccaactgtcaaataatagttttcgtggcagcataccatccgagatcggcttcctaagtaaactcagcatcctcgacatcagc…
>Os06g0586150	atggcctcttttagtgccttatctcaaaatgttgcatgggttctttatctctgtaccttcttttgttccatattgttagccatctgcaatgaaactgaatatgatagacaggccctcctttgcttcaagtctcagctatctggtccatctagagctttatcctcatggagcaacacatccttgaatttctgcagctgggatggagtcacctgcagtgtgcgacgtcctcaccgtgtcattgcaatagacctcgcatctgaaggcatcacaggtaccatatcacgttgcatcgccaaccttacctcccttacaacgctacaactgtcaaacaacagcttccatggaagcataccatccaggcttggcctactgagtgaactcaacaacctcaacctcagc…
>Os06g0586400	atggcctcttcgagtgtcctgtctccaaacatcgcatgggttctttgtcacttcatcttttgcagcatatcgttagccatctgcaatgaaactgacgatagacaggctctcctttgcttcaagtctcagctctctggtccatctagagttctatcctcatggagcaacacatccttgaatttctgcaactgggatggagtcacctgcagctcacgaagtcctccccgggtcattgcaatagatctctcatcagaaggcatcacgggcaccatatcaccttgcattgccaacctgacctctcttatgacacttcaactgtcaaacaacagcctccatggcagcataccacccaagcttggcctcctgagaaaactcaggaacctcaacctcagcatgaac…
>Os06g0587000	atggcatgtttgggcgtcttgtcctcaggcattgtttggctttgcctatccattatctttatgattctaccaatagccatcagtgatgaacatgaaaatgatcgtcaagctctcctatgcttcaagtcccagctctcaggtccaccgggagtactagcctcatggagcaatgcgtcccaggagttctgcaattggcatggtgtcacttgcagcacaccatctccccgtcgtgtcactgcaatagacttggcatcagaaggcatctctggctccatatcaccttgcattgccaacctcacctctcttacaatgttgcaactatcaaacaatagcttcaatggcagcataccttcagtgctcggtctactcggacaactcaacaacctcaacctcagcatg…
>Os06g0587200	atggcctgtttgggtgtcctgtcttcaggcattgtatggctttctctgttcaccatctttgtcagtataccattagctaccagtgatgatcatgaaaatgatcgacaaactctcctttgcttcaagtcccagctctcaggtccaacaggagtactagattcatggagcaatgcatccttggagttctgcagttggcatggtgttacttgcagtacacaatctccccgtcgtgtcgcttcaatagacttggcatcagaaggcatctctggcttcatatcaccctgcattgccaacctcaccttccttacaaggttgcaactatcaaacaatagcttccatggcagcataccatctgagctcggcctactcagccaactcaacaccctcaacctcagcacg…
>Os06g0587500	atgtctgcctcaagcctctggtctcgatactcccggtcccatatcaccgacaatgtcaatcttgggaacaatgctctcaccggaggggtaccaaagcccatgttaaatagttcatctttgcaacaactcattctcaatagcaatagtctcagtggagaactcccaaaggctctactcaacacgttgtcacttatcagcatttacctcaaccagaacaatttttccggttctataccacctgttaaaaccgtgtctccacaagttcaatatcttgatttaggagaaaactgtctcacaggaacaataccttcctctgttgggaacctttcctccctactttatcttcgtctttcacagaattgtttagatgggagcataccagagagcttaggacatatt…
>Os06g0588800	atggctgctttgagagtcttctctacaggcgtcatttgccatcttatatttcatttccttttcttccagccattagccatcagtgatgaaactgagactgatcgagacgctctcctttgcttcaagtcgcagctctcaggtccaactggagttctagcctcatggaacaatgcatccttgttaccctgcaactggcatggagtcacatgcagcaggagagctcctcgccgtgttatcgccattgatctcccatccgaaggcatcataggctcaatatcaccttgtattgccaacatcacctctcttacaaggctgcaactatcaaacaatagcttccatggcggcataccgtctgagcttggcttcctgaacgaactccagaacctcgacctcagcatg…
>Os06g0667000	atggcaatgccagttggagttgcaccggtgttgttactgttgcttttgccattggcggcggcgacggcggcggcggagagtgacgacagggacgcgctgatggcgttcaaggccggcgtgacgtcggacccgaccggcgtgctccggtcgtggaacgagacggtgcacttctgccggtggccgggggtgaactgcacggcggggcgcgtcacgtcgctggacgtgtccatgggccgcctcgccggcgagctctcgccggccgtcgccaacctcacgcggctcgtggtgctcaacctcacctccaacgccttctccgggagcatccccggcggcctcggccggctccggcggatgcggtacctcagcctctgcgacaacgcgttcgccggcgagataccc…
>Os07g0121200	atggaactgggtatgtttataccgtgcaccttggtgttgttattactgtcatatggagctggaggcatcaagggcggcgcatcaacgcaagatggggacgtcaatggcacggacttggcctcgctcctagatttcaagcgagcgatcacgaacgatcctttcggagccatgagctcgtggaacaccaacacacacttgtgccggtggaagggcgtcacatgcgaccagcgggcgcatcgcgtcgtggcactggacctcgttgggcaaacattgaccgggcagatctcccattcccttggaaacatgtcgtacctcacttctctgagcctccccgacaacttgctctccggccgagtgccacctcagcttggcaacctgcggaagctggtgtttcttgac…
>Os07g0132000	atgctgtcggtggtggtcttgctgctgctagctgcagctctgcccatgagctgcagcaatgacactgacctcactgctctacttgctttcagagctcaggtgtctgatcctctcggcatccttcgtgttaactggacaaccggcacatccttctgcagctggatcggcgtctcctgcagccaccatcgtcggcgacggcgcgccgtcgctgccttggagctccccaacattcctctacatggcatggttacccctcatcttggtaatctctccttcctgtctttcatcaatctcaccaacacggggctagaaggccccatcccagatgatcttggaaggttaactcgtctcagggttcttgatctcagtagaaacagattgtcaggcagtgtaccatca…
>Os07g0251900	atgaaggttaccactgcaactgcacatttcctcttggtgttcttggcgtccaccatctcccattcagtcatctgctcagctctcggaaacgaaaccgatcagctgtcttcgctgcttgaattcaagaacgcgatcagtctcgatccagagcaatccctcatctcatggaacagcagcaaccacctgtgcagctgggagggcgtctcgtgcagctccaagaacccaccacgcgtcaccgccattgatctagtaggtctagtaggtcgcatctctccttcgctcgggaacctaacattcctcaggaacctctccctggcgacgaacagattcaccggccagattccggcgtccctcggccgcctccgccgcctccggtcactctacctcagcaataacacg…
>Os08g0247600	ATGGCAATCAAGAGGACATGGCAACTTTGGTTGCTCTCTCTTCTCACACATGCCATCCTATTGTTCACAGCCAGCTCTCAGTCCATCAATGGAGATGACCTCTCAGCACTCCTGTCATTCAAATCCCTCATAAGGAACGACCCAAGAGAGGTGCTGTCCTCGTGGGACACCAGCAGCAACACTACCAACATGACAGCACCTGTCTTCTGCCGATGGACCGGCATTTCCTGCAACGATCGCCGGCATCCAGGTCGTGTTACCACCCTCAATCTGAGCGATGCCGGCCTAGTCGGCACCATATCCCAGCAGCTTGGAAACCTGACCCACCTCCGTGTCCTTGATCTGTCAACCAACAGTCTTGATGGAGATATCCCAATCAGCCTTGGCGGTTGCCCAAAG…
>Os08g0247700	ATGGCAATCAAGTGGCAGCTTTCGATGCTCTCTCTTCTCACACATGCCCTCCTCTTGCTCACAGCCTCCTCACAGACCATCAATGGAGATGACCTCTCGGCACTCATGTCATTCAAATCCCTCATAAGAAACGACCCAAGAGGGGTGCTGTCCTCTTGGGACGCCATCGGCAATGGTACCAACATGACAGCACCTGTCTTCTGCCAATGGACCGGCGTGACTTGCAATGATCGCCAATACCCCAGTCGTGTTACCACTCTCAATCTGAGAGATGCTGGCCTAACCGGCACCATCTCCCAGCAGCTTGGCAACCTGACTCACCTCCATGTCCTTGATCTGTCAGCCAACAGTCTTGATGGTGATATCCCAACCAGCCTTGGCGGTTGCCCAAAGCTTCGT…
>Os08g0248100	ATGGAAACCATGCTCTCTCTTCTCACACATGCCCTCCTCTTGCAAACAGTCACCTCTCAGACCATCAATGGTGATGATCTCTCAGCACTCTTGTCATTCAAATCCCTCATAAGGGATGACCCAAGAGAGGTGATGTCATCTTGGGACACCGCTGGCAATGGTACAAACATGCCAGCACCTGTCATCTGCCAATGGACTGGTGTTTCCTGCAACAATCGCCGGCATCCAGGTCGCGTAACCACTCTCCGTCTGAGTGGCGCTGGCCTAGTCGGCACCATCTCCCCTCAGCTCGGCAACCTGACCCACCTCCGTGTCCTTGATCTGTCAGCCAACAGCCTCGATGGTGATATCCCAGCTAGCCTTGGTGGTTGTCGAAAGCTTCGTACATTGAACTTGAGC…
>Os09g0423200	atggtcgtgcggcgcacggccgtcctcctcctcctcctacatctcgtgttcgtcatcgccgcagcggctgccgcggtggataggcgtcggccagccgaggcgatcgtcggcgggtggcggcagcggcggcggctccaggctctgatgcaggagaaggccacgctgctggccttgaagcggggcctcacgttgctgtcgccgaagctgcttgctgattggaacgactccaacaccgacgtgtgcggcttcaccggcgtcgcctgcgaccggaggcggcagcacgtcgtcggccttcagctctccaacatgagcatcaacggctccatcccgctggcgctcgcccagctgccgcacctccggtacctcgacctgtccgacaaccacatctccggcgccgtc…
>Os10g0207100	ATGGCGCTTGGATTTCCAGAATGCATATCCGCTGTTGTGTTGATCTCTTTGTCCACTATGATTGCTGCTTCTTCGGGTCTGAGTATGAGCAACAGCAGCAACACTGACCTCACTGCACTGATGGCTTTCAAAGCGCAGCTCTCCGACCCTCTCGGCATCCTTGGAAGAAACTGGACTGTTGGCACCCCGTTTTGCCATTGGGTTGGGGTCTCCTGCCGCCGCCACCGGCAGCGTGTTACTGCTGTGGAGCTGCCAGATGTTCCCCTGCAAGGAGAGCTCAGCCCTCACATCGGTAACCTCTCTTTCCTATCTGTACTCAACCTCAGCAACACCGGCCTCATGGGTTCAGTCCCGGATGATATAGGAAGGCTGCATCGCCTCAAGATCCTTGATCTTGGT…
>Os10g0336300	Atgtcttcttggagctccaatgagaccatgtttggtttctgccattggaagggtgtaacatgcagcagccatgcccaccccggccgcgtcactgccttgcgcatgcgagatcttggccttgtcggtgccatctctccgcagctcagcaacctcacctatctccaagcccttgatctgtcaaacaacaggttacaaggtgagatcccccatgaccttggcagctgcgtcgcactgcgtgccatcaacttgagtgtcaactccctgtctggccagatcccatggtccatcggcaacctgccaaagctcgctgtgctgaacgtccgtaacaacaaaatctcaggtaatgtcccagcttcattgggcaacttgacagcactgactatgcttagcatcgctgat…
>Os10g0337400	ATGGCGATCACACGTTTGCTCCTCCAGCTGCTTGCTCTTCCCTCCACTGTCATCTTCCTCTTTCTCGCCCCGGCTTCCCGCTCCATCGACGCCGGTGATGACCTCCACGCTCTCCTATCATTCAGATCCCACATAGCAAAGGATCATTCGGATGCACTGTCTTCCTGGAGTGTTGTCAGCAATGGCACCTCTGATGGCACCAATGGCTTCTGCTCATGGAGAGGCGTGACGTGCTCCAGTGGTGCGCGCCATCGTCGTGTCGTCTCTTTGCGCGTGCAGGGTCTTGGCCTCGTTGGCACCATCTCACCTCTTGTTGGCAACCTCACCGGACTCCGAGAGCTCGATCTGTCAGACAACAAGCTTGAAGGTGAGATCCCTCCTAGCCTTGCAAGATGCTTG…
>Os10g0360933	atggtatgtgcagctatacacattgcagtcgtagcaatgctcgtctcccttacagcattagcaatagctgacgaatccgacaataaccaacgggaagctctgctctgcatcaaatcacacctctcaagcccagagggaggcgccctcaccacatggaacaatacctcgctcgacatgtgcacctggcgcggcgtgacatgctccagcgagctcccaaagcctcgtttggtcgtggccttggacatggaggcacagggcctcagcggagaaatcccaccctgcatctccaacctctcgtccctcacgagaatccacctccccaacaatggcctctccggtggcctcgcatccgcagccgatgttgccgggctccgatacctcaacctcagcttcaacgcg…
>Os10g0374666	ATGTTTACTGCCCTAAAATTGCTTCTCTTGCCATATCTGCTCCTACTGGCATCAGCTTCATGTACTCAAGGATTGCCTTTCAGCAATAACACTGATCTGGATGCCTTGCTAGGATTCAAGGCAGGTCTAAGCCATCAGTCAGATGCACTGGCTTCATGGAACACAACAACAAGCTACTGTCAGTGGTCTGGTGTCATCTGCAGTCATAGGCATAAGCAAAGGGTATTAGCACTGAATCTCACCTCGACTGGGCTCCATGGCTACATATCCGCTTCCATTGGGAATCTCACATATTTGAGAAGTCTAGATCTTAGTTGCAATCAACTTTATGGTGAAATCCCTTTGACGATTGGTTGGCTGTCGAAGTTGTCATATCTCGACTTGTCAAACAATTCATTC…
>Os10g0375000	ATGTTTACTATTCTGAAATTGCTTCCAATGCTATATATGCTGCTAATGGCATCTACCGAATATGCTCAAGCATTCAGCAATGAGACTGATCTGGATGCTCTGCTAGCATTCAGAGCAGGTCTAAGCAACCAGTCAGATGCACTGGCCTCATGGAACGCAACCACTGACTTCTGCCGGTGGCATGGTGTCATTTGCAGCATCAAGCATAAGAGAAGGGTCTTGGCACTGAATCTGTCCTCAGCAGGGCTTGTTGGCTACATAGCCCCATCTATTGGGAACCTCACATACCTCAGAACTCTAGACCTCAGCTACAATCTGCTGCACGGTGAAATCCCTCCAACAATTGGGCGATTGTCGCGAATGAAATATCTCGACCTGTCAAACAATTCACTCCAAGGT…
>Os11g0171800	atggctagcagtataatcaaaatcatgtgcagctcattatatgggaacgagacagatcgactctcactacttgagttcaagaaggcaatcagtatggatccacagcaagccctgatgtcctggaatgacagtaattacttttgcagctgggaaggtgtctcctgcagggtgaaaactccacatcgcgttatctctctaaacctcacaaatagaggattaattgggcagatgtctccttctcttggaaacctaacattcctcaaatttctctttctacctgcaaattcatttactggagagatccctcagtcccttggcaatatgcatcacctgcaaattatctacttgagcaacaacacattgcaaggaaagatacctaatcttgcaaactgttccaac…
>Os11g0172133	atgtcctggaatgacagcatccacttttgcaattgggaaggcatcttgtgcagcttgaggattccatatcgtgtcacttctcttaatcttacaaatcgaggtttagtagggcaaatctctccttcacttggaaacctcacatttctatcaattctatcccttacagagaattcattcagtggacaaatccctgcatcccttggccacttgaaccacctccaaactctctggttgagtaacaacactctgcaaggagttataccagattttacaaattgttccagtatgaaggctctacggctgaatggcaataatctagttggaaaatttccgcagctgcctcatcgccttcaaagtctgcaactttcatacaatcatcttagtggaaccattcctgct…
>Os11g0172166	atgaagatcactataattggactgtttcagttgctgcttatggtgtgcagtgcagtccaaatcatttgcagttcgttgtatggaaacgagacagataagctctcactgcttgagttcaagaaggcaatcactcttgatccccagcaagtcctgatttcttggaatgacagcaatcacttttgcagctgggaaggagtcttgtgcagaaagaagacaaccaatcgtgtcatttctcttaaccttacgaaccaacgtttagtaggagtaatctccccttctcttggaaacctaacattcctaaaatttctgtacttagacacaaattcattcaccggagagatccctctgtcccttggccacctgcatcatctccaaaacctctacttgagcaacaacaca…
>Os11g0172400	atgTGAaacatttttggtggaacaaaaaatgaaacggatcacctagttggacaactgaataataattttccccctaagcttcaagtgctgactcttgcatataataatcttactggaactatcccttcttcctttgccaatatcacaggacttagaaaacttgatttcacagctaacaatatcaagggaaacatcccaaatgagttttcaaacttcctcatgatggagattcttcttttgggtggaaatatgttgacaggtaggtttccacaagccatcttgaatctttctactctcactaatcttcaccttagttttaatcatctaagtggggagctaccatccaatttcctttactctctacccaatctacaagtacttgcattggactacaatttt…
>Os11g0172600	atgaagatcgctacaatcagacagtatatgattttgcttatggctagcaatgtagtccaaatcatgtgcacctcattatatggaaatgagacagatcgactctcattgcttgagttcaagaaggcaatcagtctcgatccgcagcaagcgctgatgtcctggaatgacagcacttacttttgcagttgggaaggtgtcctgtgcagggttaaaactccacatcgtcccatttctctaaaccttacaaaccaaggtttagttgggcaaatatccccttcacttggaaacctaacattcctaaaatttctgttcctagacacaaattcattcaccggagagatccctctgtcccttggtcatctgcatcaccttcgaaccatttacttgagcaataacaca…
>Os11g0172700	atgtgcaattcattatatgagaacgggacagatcgactctcactgcttgaattcaaaaaggcaatcagtatggatccacagcaagccctgatgtcctggaatgacagcaattacttttgcagttgggaaggtgtcttgtgcagggttaaaactccacatcgtgtcatttctctaaaccttacaaatcgaggtttagttgggcaaatatctcctgcacttggcaacatgacattcctgaaatttctctccctatccaccaattcattcacaggagagatccatttgtcccttggtcatctgcatcgtcttgaaaccctcgacttgagcaacaacacactacaaggagacatacctgactttacaaattgttccaacctcaagtctctttggctcagtcgc…
>Os11g0172800	atgaagtttattgaacccgggaaatttctcttggtgttcttggtttgcagtgcacatgttgtcatctgctcctctaatggaaatgaaacagatcggttatcactgcttgaattcaagaatgctatcactcttgatccacagcaagccctgatgtcctggaatgacagcaaccatgtctgcagttgggaaggtgtcaagtgcagggtgaaggctccacatcgtgtcatttatctcaaccttagtggtcaaggcttagtagggacaatatctccttctcttggaaacctaacattcctaagatatataagtctccaagaaaatttactagctggacaaatccccctgtcacttggtcatatgcatcacctcaaagttctctacttgagtaataatacactc…
>Os11g0173100	atgaagattgctgcaactggacagtttctcttggtccttatggcatgcagtgtaatccaaatcgtgtgccaatcgttacatggaaatgagacagatcgactttcgctgcttgatttcaagaatgcaatcattttggatccacagcaagcattagtgtcctggaatgacagcaatcaagtatgcagttgggaaggtgtcttttgtagggtgaaggccccaaaccatgttgttgcacttaaccttacaaatcgagacctagtagggacaatatccccttcacttggaaacctaacattcctcaaacatctaaacctaacaggaaatgctttcactggacagatccctgcatcccttgcccacttgcaccgtctccaaaccctctccttggccagtaacacc…
>Os11g0173450	atgaaggttactactgcatctggacatctcctcttggtgttgtttgcttccatcttccacccagccgtcagctcaatttcaggaaatggaacagatcgacttgcattgctagaattcaagaatgcaatcactcacgatccacagaaatccctaatgtcttggaatgacagcaatcacttgtgcagctgggaaggtgtctcgtgcagctccaagaatccacctcgtgtcacctctattgatctcagcaaccaaaatcttgcaggcaacatttccccttcacttggcaacctgacattcctcaagcatctgtcattggcgacgaacgagttcaccggacggattcctgaatctctcggccacctgcgtcgtctccgatcactctacctgagcaacaacacg…
>Os11g0173500	ATGAAGCCTATTGCAATTGGACAGTCGTTCGTTCTGCTACTGGTTTTTAGTACTGTGAGTGTTGTCATTTGCTCTGATGGAAATGAGACAGATCGGCTGTCACTGCTTCAGTTCAAACAGGCTATCAGCCTCGACCCACAGCATGCCTTGCTCTCCTGGAATGATAGCACCCATTTCTGCAGCTGGGAAGGTGTCTCATGTAGTTTGAGGTATCCACGTCGTGTCACTTCCCTTGATCTATCTAACAGAGGTTTGGTGGGGCTCATATCTCCTTCACTTGGAAACCTGACATCTCTTGAACACCTCTTCCTGAATACCAATCAACTCAGCGGACAAATCCCTCCGTCACTTGGTCACTTGCATCACCTTCGATCACTTTACTTAGCAAACAACACGCTA…
>Os11g0173550	ATGAAAGCTCCTTCAGTTGGAGAGCTTCTCTTGGTGTTCATAGCCTGCTCTTGCTGTGCACATGTCGTCTGCAGCTCGTTGCCTGGAAATGAGACAGACAGACTGTCACTGCTTGAGTTCAAGAAGGCGATCAGTGGtgatccacagcaatccctgaattcttggaatgaaagcacccacttctgcagtTGAgaggacgtcttgtgcagggcgaaagctccactccgtgtcacttctctgaacctgacagattgtggtttagcagGCAATATCTCTCCATCAATTGCCAACCTGACATTCCTAAAGTCTCTTTCTCTGGGTAAAAATTCATTCTTTGGAGAAATCCCTGCATCACTTGGCCACCTGCATCGCCTACAAACTCTTGTTTTGAGTTACAAC…
>Os11g0173700	Atgaaggttaccactgcaactgcacatttcctctgggtgttcttggcctccatctcccattcagtcatctgttcaactctcagaaacgaaacggatcgactgtcactgcttgaattcaagaactcgatcactctcaatccacatcaatctctcatctcctggaatgacagcacccacttctgcagctgggaaggcatctcatgcagctccaagaacccacctcgcgtcaccgccattgatcttaggaatcaaggcctggttggccacatctctccttcacttggcaacctgacattcctgaggaatctgtcactagcgacgaatgggttcaccggacagattcctgaatctctcggccacctgcgtcgtctccggtcactctacctgagcaacaacacg…
>Os11g0173800	atgaagattactgcagttggacagttgatcttggttctgatggcttgcagctcacatgcagtcatctgctcaacttttggaaatggaacagatcagctgtcacttcttgaattcaagaaggcaatcagtcttgatccgcagcaatccttgatctcctggaatgatagcaccaactactgcagctgggaaggtgtctcatgcagtctgaagaatccaggtcgtgtcacctcccttaatcttacaaaccgagctctagtagggcacatctctccttcacttgggaacctaacattcctgaagtatcttgcactgctcaaaaatgcactctctggagaaatccctccttcccttggacatttgcgtcgcctccagtatctttacttgagtggcaacacactg…
>Os11g0173900	atgaaggtcatgccaattggtctgcttctcctcgtgctcatagcctggagttcagaagctgttatctgcaactccttaaatgaaagtgagatagatcgacggtcacttcttgaattcaagaaaggaatcagcatggatccacagaaagccctcatgtcatggaatgacagcactctcctttgcaattgggaaggagtcttgtgcagggtgaagacgcctcgccgtgtcacttctctgaatcttacaaatcgaggtttagtagggaagatttctccttcacttggaaacctcacatttctgaagtttctgctcctgccaacaaactcgttaactggagagattccttcatcctttggttacctgcatcgcctccaattcctctacttgagtaacaacaca…
>Os11g0208900	atggctactacatcatcagcatgcgtttccattgctgtactagtagtagtgctatcgtccacctcatgctattcttctccaagtccgacgaccaccgccaatggcagcagcgacaccgatctcgccgccctgctggctttcaagtcccagcttaccgaccccctcggcgttctgacaagcaactggagcaccagcacctctttctgccactggcttggtgtcacctgcagccgccgccgccgacatcgtcgtgtcactggactgtcgctgccacacacgcccctccatggacccatcactcctctcctcggtaacctctcgtttctctccttcctcaggctcaccgacaccaacctcacggcctccatcccagctgatcttggcaagctacgccgtctt…
>Os11g0490200	atgtttgcctctcttctgttgattctgctgcatgtgctccaatcagtgtcgacatcgacaatggaatatcataacacaactgatgagaacatcttgctagcattcaaggcaggcctaagcaaccagagtgatgtcctatcttcatggaaaaaaagcacagatttctgtcagtggccaggtgtgctttgcagccttaagcataaacacagggtcacagtgcttaacctctcctcagagagccttgctggcacaatctccccttccattgggaacctcacattcttgaaaattttagacctcagtgggaacaatttggatggtgaaataccttcatcaattggccgtctagctcgattacaatttcttgatttgtccaacaactcactccatggcgacata…
>Os11g0559200	atgatatcactcccattactgctcttcgtcctcttcttctctgcgctgctgctcttcccttcgagcagtgacgacgacggtggtggtgatgctgccggcgacgaactcgcgctgctctctttcaagtcatccctgctataccaggggggccagtcgctggcatcttggaacacgtccggccatggccagcactgcacatgggtgggtgtcgtgtgcggccgccggcacccacacagggtggtgaagctgcggctgcgctcctccaacctggccgggatcatctcgccgtcgctgggcaacctatccttcctcaggacgctgcaactcagcgacaaccacctgtccggcaagataccccaggagctcagccgtctcatcaggctccagcaactggtactg…
>Os11g0568800	ATGGCAAGAGCAACAGCATTGCTCTGCTCCTCACTGCTGTTGCTGTCCTGTTTCTACGCCCAGGTTTCTCCAGGGAGCAGCAGCAGCAGCAGAAGTACTGCCATGGCGGATGAGCCTGCGCTCCTCTCGTTCAAGTCCATGCTGCTGTCTGATGGCTTCCTGGCATCATGGAACGCTTCAAGCCACTACTGCAGCTGGCCGGGAGTTGTGTGCGGCGGCCGGCATCCCGAGAGGGTTGTGGCGTTGCAAATGAGCTCGTTCAACCTGTCTGGAAGGATCTCTCCGTCATTGGGCAACCTGTCCTTGCTCAGGGAGCTGGAACTTGGTGACAACCAGTTCACCGGGGACATACCTCCAGAGATCGGGCAACTCACCAGGCTTAGGATGCTGAACCTAAGC…
>Os11g0569300	atggctggagaagtagcattcatctgcctcttgctggtgtgcctctgttcccactctctggctttgtctcctcctcctcctcctccttcttctccggtgagcagcaacgacgcaacaaaggccaccgtcgacgagctcgcgctgctctccattaagtccatgctctcgagcccatccagctcgccgctggcctcatggaatagtactagttccatccatcactgcagctggccgggcgtcgtctgcagccgccgccacccgggccgtgtcgccgcgctgcgcatggcctccttcaacctgtccggcgccatctcgccgttcttggccaacctgtccttcctcagggagctggacctcgccgggaaccagctcgccggcgagataccgccggagattggc…
>Os11g0569500	ATGatgttgttgctcttctgttcctatgctctggccttggtctctgctgggagcagcagcagcagcaatgccacagccgatgagctcgccctcctgtccttcaagtccatgctatcaagcccatccttgggtttgatggcatcatggaactcatccagccacttctgcagctggacaggagttagttgcagccgtcagcaacctgagaaggtcattgcgctgcaaatgaactcttgcggcctgtctgggcgcatatcgccgttcttgggcaacctatcctttctcaagacactggaccttggcaacaaccagcttgtcgggcagataccttcggagcttggtcacctcagcaagcttcggatgctgaatctgagcacaaatttgctccgaggaagcatt…
>Os11g0569600	ATGGCGAGATCACTCGCGTTGCTCATGCTCCTGTTCAATTCCTCGCTGCTGCTCCCTCCGGCGAGCAGCGACGACGACGCCGCTGCTGCCGCCGTTCCCACGGGCGGCGCCGCCGCCGACGAGCTCGCGCTGCTCTCCTTCAGGTCGTCTCTTGTGTCCCAGGGGGGCTCGTCGCTGGCATCATGGAACACTACGTCCGGCCACGGCCAGCACTGCACATGGGCGGGTGTCGCGTGCGGCGGCCGGCGGGACAGGGTGGTCGAGCTGCGGCTGCGATCGTTCAACCTGTCCGGGACCATCTCGCCGTCGCTGGGCAACCTCTCCTTCCTCGCTAAGCTGCACCTCGGCGGCAACCACCTCTCCGGCGAGATACCGCCGGAGCTCGGCCGCCTAAGCAGG…
>Os11g0569701	atggcgagatcaccaacgtcggtcatgatctcttctttgctgctgctgctgttgatcggcccagcgagcagtgacgatgctgctgctgctgctgctgctcgtaccagtacaggcggcgtcgccggcgacgaactcgcgctgctctctttcaagtcatccctgctacaccaggggggcttgtcgctggcatcttggaacacgtccggccacggccagcactgcacatgggtgggtgttgtgtgcggccgccgccgccgccggcacccacacagggtggtgaagctgctgctgcgctcgtccaacctgtccgggatcatctcgccgtcgctgggcaacctgtccttcctcagggagctggacctcagcgacaactacctctccggcgagataccaccggag…
>Os11g0569800	ATGGCAAGAACAATCATATTGTTTTTCTTCTCATTGTTTCTCTTCTGTTCTGATGCTCTGGTGTCTCCAGGGAGCAGCAGCAATGCCACTGCCGACGAGCTCGCTCTCCTCTCCTTCAAGTCGATGTTCGCATCCGATGGCTCGTTGGCATCATGGAACAAGTCAATCCACTACTGCAGCTGGCCAGGAGTCGTTTGCAGCCGTCGGCACCCTGAGAGGGTTATCTCACTGAGATTGGGATCTTCTAGACTCTCTGGGCTCCTCTCACCATTCTTGGGCAACCTGTCCTTTCTCAAGATTCTTGATCTTCATGAAACCGCCTAGTTGGGTCGATACCTCCAGAGCTTGGTCGCCTCAGCAGGCTGCGGCTGCTTAACCTGAGCACAAATTCTCTCCAAG…
>Os11g0570000	ATGGCAGGAGCAAGAGCAACAGCATTGTCCTGCTTCTCACTGTTGTTGTTCTGTTCCTATGCCCTGGTCTCTCCAGGGAGCAGCGATGCCACTGTTGTCGATGAGCTCGCGCTCCTCTCCTTCAAGTCCATGCTGTCAGGCCCATCCGATGGTTTGCTCGCGTCATGGAACACCTCAATCCACTACTGCGATTGGACAGGGGTTGTCTGCAGTGGCCGTCGGCAACCTGAAAGGGTTGTCGCGCTGCTGATGAACTCCTCCAGCCTTTCGGGCCGCATCTCGCCGTTCTTGGGTAACCTGTCCTTTCTCAACAGGTTGGACCTTCACGGCAACGGATTTATTGGGCAGATACCATCGGAGCTCGGCCATCTCAGCAGGCTTCGGGTGCTGAATCTGAGC…
>Os11g0624600	atgttccagtttcatcaaaccaaaatctgtaaggaatctgctatagctagcaaaagggagagcaagatgcctgtagcagcagcagcccagaaagcattattggcacaacctgttctgatacttatcatcctcatcgtcagctcatgtccttgtgtaagttcattagcaccatccagaacccataacacatcagaagccgaccggcaagccctcctttgtctcagatcacagttctctgatcctttgggagccctggactcatggagaaaagagtcacttgcattctgtgattggcatggggtgacatgcagcaaccagggtgcagctcgcgtcgtcgctcttcgccttaaatcactgagcctcactggccaaatacccccttgcattgccgacctgagc…
>Os11g0625200	ATGAATTCCCTCACTGGTGAGCTACCGGAGACTATATCATCATGTTCCCTCCTTGAGATTGTCGACCTGTTTAGCAACTCCATTGAAAGTGAGATCCCTCCAAGTATTGGTCAATGTTCATTTCTTCAGCAAATTATTCTTGGCACCAACAATATTCGTGGAAACATCCCCCCAGATATCGGTTTGCTTTCCAACCTTTCTGCACTGTTCATTCCACACAATCAGCTCACTGGCACCATCCCACAACTTTTAGGGAGTAACAAACCACTTATATGGGTGAATCTCCAAAATAATAGCCTAAGTGGGGAGATACCACCTTCTTTGTTCAATAGCACTACCACGTCTTACATAGATCTGTCATCAAATGGTCTTTCTGGATCCATTCCTCCATTCTCCCAA…
>Os11g0625900	atgctagtgctagccttcattcttttcctgaacttgcgccttcccttctgcttgtcagctcagtttcacaacgaatccaatgctgataggcaggctctcctctgcctcaagtcccagctccatgacccctctggagctttaggctcatggagaaatgattccagtgtttcgatgtgtgattggcatggggttacatgcagcacagggcttccagctcgagtagatggattagacctcgagtcagaaaacatcaccggccaaatatttccttgtgttgctaacctcagtttcatctccagaattcacatgcctggtaaccaactcaatggccacatttcacctgagatcggccgtttaacacacctcaggtatctaaatctcagcgtgaatgcacttagt…
>Os11g0628000	atgatatctccccagcttctcctacttctggccttcttccatttcctgagcccataccttccgctatctgcttttgcgcaatttcgcaatgattccagtgctgatcgactagccctcctctgcctcaagtcccagctccttgacccctctggagcgttaacctcatggggaaatgaatccctttcaatctgcaattggaacggagttacatgcagcaagcgcgatccatctcgagttgttgctttagacctcgagtcacagaatattacaggcaaaatatttccttgtgttgcaaacctcagtttcatctctagaattcacatgcccggtaaccatctcaatggccaaatttctcctgagattggccgcttaacccaccttacattccttaatctcagc…
>Os11g0691800	atggcgctcggatctccagtatgcatcatcatgtccgctctgctgttgatcactttgtcccctgtggttgctgctgctgctgcttctcctccagggacgagcaagagcaatggcagcgacagcgatctcgctgcgctgctggctttcaaaggtgagctctccgatccctacaacattcttgccaccaactggactgccggcacgccgttctgccggtggatggggatcacttgcagccggcggcagtggcagcgtgtcaccggagtggagctgcccggagttcccctccaaggaaagctgagccctcacatcggtaacctatctttcctctccgtccttaacctcaccatcacaaacctcacgggttcaatcccagacgatatcggaaggctgcatcgc…
>Os11g0691900	ATGGCGCTTGGATTGCTGGTATGGATATACATTGTGCTGTTGATTGCTCTGTCCACTGTGAGTGCTGCTTCTCCACCAGGTCCGAGCAAGAGCAACGGCAGCGAAACCGACCTTGCTGCACTGCTGGCTTTCAAAGCGCAGCTGAGTGATCCTCTCAGCATCCTTGGCAGCAATTGGACAGTCGGCACGCCATTCTGCCGATGGGTGGGTGTTTCTTGCAGCCACCACCGGCAGTGCGTCACTGCCCTAGATTTGCGGGACACTCCTTTGCTAGGAGAGCTCAGCCCTCAACTCGGTAACCTCTCTTTCCTCTCTATCCTCAACCTCACCAACACCGGCCTCACGGGGTCACTCCCGGATGATATAGGAAGGCTTCATCGCCTCGAGATACTTGAGCTT…
>Os11g0692100	ATGGCTTTAGGATCTCTAGTATGCTTATCAGCTTTGTTGTTGATCCCCCTGTCCACTGTGTCTGCTGCTTCTTCTCCAGGTCTGACCGAGAGCAGCAACAACGACACTGACCTCACTGCACTTCTGGCTTTCAAAGCGCAGTTCCATGATCCTGACAACATCCTTGCTGGCAACTGGACCCCTGGCACGCCGTTCTGCCAGTGGGTGGGCGTCTCGTGCAGCCGCCATCAGCAGCGTGTCGTTGCCCTGGAGCTGCCGAACGTTCCCCTGCAAGGAGAGCTCAGCTCCCACCTCGGTAACCTATCTTTCCTCTCCGTCCTCAATCTCACCAACACTGGCCTCACAGGCTTGTTGCCGGATGACATAGGAAGGCTGCATCGCCTGGAGCTCCTTGATCTT…
>Os11g0692300	ATGGCTCTTGTTCGATTGCCAGTATGGATTTTCGTTGCGGCGTTGTTAATCGCTTCGTCCAGTACTGTGCCTTGTGCTCCCTCTCTAGGTCCGATCGCCAGCAAGAGTAACGGCAGCGACACCGACCTCGCTGCATTGCTGGCCTTCAAAGCCCAGCTCTCCGATCCTAACAACATCCTTGCCGGCAATTGGACCACCGGAACGCCGTTCTGCCGGCGGGTGGGTGTCTCGTGCAGCAGCCACCGCCGCCGGCGGCAGCGCGTCACCGCTCCAAGGAGAACTCAGCTCTCACCTTGGTAACATTTCTTTTCTCTTCATCCTCAACCTCACCAACACCGGCCTCGCTGGCTCGGTGCCGAACGAAATAGGAAGGCTGCATCGCCTCGAGCTCCTTGATCT…
>Os11g0692500	ATGGCCTGGCTGTTACTTCCACGCAACAGCATTCGTATGCTCATGCTTGTACTCCAATTGACAGTACTACTGGTTGATTCTACTTCCCGCCTGCACGGCGTTGGAAGCAGCAGCAATGGCACCGGCGACGACCTGTCCGCTCTGCTGGCTTTCAAAGCGCGGCTCTCCGATCCTCTCGGAGTCCTTGCCAGCAACTGGACAACCAAGGTGTCCATGTGCCGCTGGGTCGGCGTGTCGTGCAGCCGGCGGCGGCCGCGGGTGGTCGTCGGATTGCGCCTCCGTGACGTTCCTCTCGAAGGAGAGCTCACCCCTCACCTTGGTAACCTCTCTTTCCTCCATGTTCTCAGACTCACCGGCTTAAACCTCACAGGTTCCATCCCAGCTCATCTTGGGAGGCTG…
>Os11g0694600	ATGGCGTTTAGAATGCCAGTACGGATATCTGTTGTGCTGCTGATCATCGCTTTGTCTGCAGTGACTTGTGCTTCTGCAGTTCCGAGCAAGAGCAATGGCAGTGACACTGACTATGCTGCACTGCTGGCTTTCAAAGCGCAGCTGGCCGACCCTCTCGGCATTCTTGCCAGCAACTGGACCGTCAACACACCGTTCTGCCGCTGGGTGGGCATCCGATGCGGCCGCCGCCATCAGCGCGTCACTGGCCTGGTGCTTCCAGGCATTCCCTTGCAAGGAGAGCTCAGCTCTCACCTCGGTAACCTCTCTTTCCTCTCCGTCCTCAATCTCACCAACGCCAGCCTCACGGGCTCAGTCCCAGAAGACATAGGAAGGCTCCATCGCCTAGAGATTCTTGAGCTT…
>Os11g0694700	ATGGCGCTTGTTCGATTGCCAGTATGGATTTTCGTTGCGGCGTTGTTGATCGCTTCGTCCAGTACTGTGCCTTGTGCTTCCTCTCCAGGTCCGATCGCGAGCAAGAGTAACGGCAGCGAAACCGACCTCGCTGCATTGCTGGCCTTCAAAGCCCAGCTCTCCGATTCTAACAACATCCTTGCCGGCAATTGGACCACCGGAACGCCGTTCTGCCGGTGGGTGCGTGTCTCGTGCAGTAGCCACCGCCGGCGCCGGCAGCGCGTCACCGCCCTGGAACTGCCAAACGTTCCTCTCCAAGGAGAGCTCAGCTCTCACCTTGGTAACATTTCTTTTCTCTTCATCCTCAACCTCACCAACACCAGCCTCACTGGCTCGGTGCCCAACGAAATAGGAAGGCTG…
>Os11g0695000	ATGGCCTGGCTACTTCTTCCACCATTCAACAGCATTCGTCTTCTCATGCTTGTACTGCCACTTACCATACCATATGCTTCTGGTTCCATCCCGCGTGACGGTGGTAGCAGCAGCAATGGCACCGGCGACGACCTGTCCGCGCTGCTGGCTTTCAAAGCGCGGCTGTCCGATCCTCTCGGAGTCCTTGCCGGCAACTGGACAACCAAGGTGTCCATGTGCCGCTGGGTCGGCGTGTCGTGCAGCCGGCGGCGGCCGCGGGTCGTCGGGTTGAAGCTGTGGGACGTTCCTCTGCAAGGAGAGCTCACGCCTCACCTCGGTAACCTCTCTTTCCTCCGTGTCCTCAACCTCGGTGGCATAAACCTCACTGGCCCCATCCCAGCTGATCTTGGGAGGCTGCAT…
>Os11g0695600	ATGGGTGTTGGTCCTCATTGTACTACTAGTCTGCTAATAATACTGGCCGTCGTCATCACGTCGTCTTTGCTCACGACGACGATCAAGGCAGATGAGCCGAGCAATGATACCGACATCGCCGCGCTGCTTGCCTTCAAGGCACAGTTCTCTGACCCTCTGGGTTTCCTCCGTGACGGCTGGAGGGAGGACAATGCATCCTGCTTCTGCCAGTGGATCGGCGTGTCGTGCAGCCGCCGCCGGCAGCGCGTCACCGCCCTGGAGCTGCCGGGCATTCCCCTGCAAGGGTCGATCACCCCTCACCTCGGTAACCTCTCTTTCCTCTACGTCCTCAACCTCGCCAACACCAGCCTCACGGGGACACTCCCGGGTGTTATAGGAAGGCTGCATCGCCTGGAGCTC…
>Os11g0695700	ATGGTACTAGATGGATTCGTCTTGGGCGGCGGCGGCAATGGCACCGGCGGGGACGACCTGTCGGCGCTGCTGGCTTTCAAGGCGCAGCTCTCCGATCCGCTCGGCGTCCTTGCCACAAGCTGGACGAGGAACGCGTCCTTGTGCCGCTGGGTCGGCGTGTCGTGCAGCCGGCGGCGGCCGCGGGTGGTCGTCGGATTGCGCCTCCGGAGCGTTCCCCTCCAAGGAGAGCTCACCCCTCACCTCGGTAACCTCTCTTTCCTCCGTGTCCTCGACCTCGCCGCCGCAAACCTCACTGGCCCCATCCCCGCTAATCTTGGGAGGCTGCGTCGTGTCAAGATTCTTGATCTTGCCCATAACACCTTATCAGATGCTATTCCCTCTGCACTCGGCAACCTTACA…
>Os11g0695750	ATGGCGCCTGGATCTCCAGTATGCATCAGCGTGTCCGCTCTGCTGTTGATCACTTTGTCCCCTGCGGTTGCTGCTGCTGCTGCTTCTCCTCCAGGGAGGAGCAAGAGCAATGGCAGCGACACCGATCTCGCTGCGCTGCTGGCTTTCAAAGGCGAGCTCTCCGATCCCTACAGCCTTCTTGCCACCAACTGGACTGCTGGCACTCCGTTCTGCCGGTGGATGGGGATCACTTGCAGCCGGCGGCAGCAGCAGCGTGTCACCGGAGTGGAGCTGCCCGGAGTTCCCCTCCAAGGAAAGCTGAGCCCTCACATCGGTAACCTATCTTTCCTCTCCGTCCTTAACCTCACCATCACAAACCTCACGGGCTCAATCCCAGACGATATCGGAAGGCTGCATCGC…
>Os11g0695800	ATGGGTCTTGTTCTGACCTTGCTAGTGCTGCTGGTGATCATGTCGTCGTCTACGTCAACCACGGTGGCGGAGCATCACCGGATCAGGAGCAACGACACCGACCTCGCCGCGCTGCTTGCCTTCAAGGCTCGGGTCTCTGACCCTCTGGGCTTCCTGCGTGACGGCTGGAGGGAGGACAATGCATCCTGCTTCTGCCAGTGGATCGGCGTGTCGTGCAGCCGCCGCCGGCAGCGCGTCACCGCCCTGCAGCTGCCGGGCGTTCCCCTCCAAGGGACGCTCACCCCTCACCTCGGTAACCTCTCTTTCCTCATCGTCCTCAACCTCGCCAACACCAGCCTCACGGGGACACTCCCGGGTGATATAGGAAAGCTGCATCGCCTGGAGCTCCTTGATCTTGGC…
>Os12g0498650	attctatctctaattcttcttgctgagatctcggttcgtaacaagcatctcgtcatgcagttcaacaatctcactgggacacttcctccctgcgccggcaacaggctgccccgcctcaaggtgctcagtgtcgacagaaaccagctccatggtgccattccggtctctctctgcaattcctccaagctcgaagtgatccagatgatgaagaattccttctcaggagtcatcccggattgccttggagctcacctccagaacctgtgggaactgaccctggatgataaccagctagaagcaaattctgattccgattggagatttctggacagtctgacaaattgcagcaatctgaaggtaattggtctggctggaaacaagctgcgaggacttcttccg…
>Os12g0620000	atggggagaggcagcgagatgcatggccaatgtttgttcatcatcgttttcctcatccattctgtccatgtcctccccgggtgcatagctcagtctagtgatgagcaaacactgcttgcattcaaggccgccatctccggtgacccaaacggggttcttgatacatgggtcactaccaagggaagcatgaatgccacagacagcatctgccggtggcgcggtgtgtcgtgccgatccaggcagcaccctggtcgtgtgacagcgctggagctcatgtcatccaacttgatgggtgtgataagcccaagtctgtccaatctttccttcctccacacactcaacctctctggcaaccgtctcactggtggcatcccgttggagcttggccagctacctcgc…
>Os01g0170300	atgcctcctggtctgagcaggaggaggcggccggacgcggcggcgttgctgtgctgcgtggtcgccgtcgtggcggcgtgcatggtcggcggcgccctcgccgccgacgcccagggcgcggcgctgctcgcgtggaagcgcacgctgcgcggcggcgacacggccttgcctgactggaaccccgccgacgcgtcgccgtgccggtggacgggcgtgaggtgcaatgccaatgggcgagtcaccgagctgagcctccagcaagttgacctgctcggcggcgtgccggacaacctgtccgccgccatgggcaccacgctggagcggctggtgctcgccggcgccaacctgtccggcccgatcccggcgcagctcggcgacctgccggcgctgacccacctc…
>Os01g0239700	ATGGGGTCTGGCTCACTCCTCCTCTCCCTCTTGCTGGTGCTCGTCGTCGTCAATGTCGGGGTGGCGGTGAACCAGGACGGGCTGTCCCTGCTCGACGCGAGGCGCGCGCTCGCCGCCCCGGATGGCGCGCTGGCGGACTGGAACGCGCGCGACGCCACGCCCTGCAGCTGGACGGGCGTCTCCTGCGACGCCGGCGTCGGCGGCGGCGCCGTGACGGGGATCTCCCTCGCGGGCCTCAACCTCACCGGGTCGTTCCCGGCGGCGTTGTGCCGCCTCCCGCGCGTCGCGAGCATCGACCTGAGCTACAACTACATCGGCCCCAACCTGAGCTCCGACGCCGTCGCGCCGTGCAAGGCGCTCCGGCGGCTCGACCTGTCGATGAACGCGCTCGTCGGCCCG…
>Os01g0515300	atgcttctactgctcctcttcgctctcacgctaggccatggggccagatcggcggcgccactgccgcggcgtggcacatcgctgcgagctcaagtggcggcccttctccactggaagtccaccttgaagggcttctcacaacaccagctgggaacatggaggcacgatatccacccgtgcaactggactggcatcacctgcggcgacgttccatggcgccagcgacgacatggaagaaccacggcaagaaatgccatcacggggatcgccctcccgggtgcccatcttgtgggagggctggacaccctgagcttcaggtccttcccttatctggccagcctcgacctcagcgacaatggccatctgtcgggtacgatccctcctggcataagttctctg…
>Os01g0742400	ATGGCAAAAGCACCGGGCCCTGTGTACCTCCTCTTCCTGCTGCTCGCGCTGCCTTGCTGCCTCATCCCGCACCGCGGCGCGGCCCAGCCCGCGGCGAACGAGGCGCGGCTGCTCCTCCAGATCAAGCGCGCGTGGGGCGACCCGGCCGTGCTCGCGGGATGGAACGACACGGCCGCGCCCGCGGCTCACTGCTCCTGGCCCTACGTCACATGCGACACCGCCGGGCGCGTCACGAACCTCTCCCTCGCCAACACCAACGTGTCCGGCCCCGTGTCGGACGCCGTCGGCGGCCTCTCCAGCCTCGTGCACCTCGACCTCTACAACAACAACATCAACGGTACGTTCCCGACGAGCGTGTACCGCTGCGTTTCTCTCCGGTACCTCAACCTGTCTCAGAAC…
>Os01g0878300	ATGTTGCCTCAGCAACTTCAGATATATTTGTGCTTCATCCTTCTGTCTCTGAAGTTCGGAATATCTGCATCTCTACCTCTTGAAACAGATGCTCTCTTGGACATAAAGAGTCATCTGGAGGATCCACAAAATTACCTAGGCAATTGGGATGAGTCTCATTCACCATGCCAATTTTATGGCGTTACATGTGACCAAACTTCTGGTGGTGTCATTGGAATATCACTCTCCAACGCCTCACTATCAGGAACTATATCGTCGTCGTTTTCTCTTCTTTCCCAACTACGTACGCTGGAGCTTGGTGCAAACTCCATCTCAGGCACTATTCCTGCTGCACTAGCTAACTGCACAAATCTGCAGGTTCTTAACCTGTCAACAAACAGTTTGACAGGGCAATTACCT…
>Os02g0111800	atggaagctacagtgccagtgctgctgctagtgacagtgctgtctttgatcttgccctccggcattggcgccgccgccgccggcgacgagcggtcggcgcttctcgccttgaaggcgggcttcgtcgacacggtgagcgcgctcgccgactggaccgacggcggcaaggcgtcgccgcattgcaagtggaccggcgtcgggtgcaacgccgccggcctcgtcgatcggctcgagctctccggcaagaacctgagcggcaaggtcgccgacgacgtgttccggctgccggcgctcgcggtgctcaacatctccaacaacgccttcgccaccacgctgcccaagtccctgccgtcgctgcccagtctcaaggtgttcgacgtgagccagaactccttcgag…
>Os02g0222200	atggccaacaaacggtacgcaagcttcttcctgttctttatgatgccattttctctcctgcacaaatcgtacccgcagttggtgaatcaatctagtgatgaacaccaaatcctccttgagatcaagagacactgggggagctcacctgttttaggtagatggagctccaattctgctgctcactgcaattggggaggaatcacatgcacagatggtgtggtgactggcatctctctaccaaatcaaaccttcatcaaaccaattcctccctccatttgcctcctcaagaacctcacccacttggatgtctcctacaacaacatatcctctccattccctacaatgctctacaattgctccaatctcaagtaccttgacctttcgaacaacgcctttgct…
>Os02g0222600	atggccaacaaacggtatgtgaacttcttcctgttctttgtgatatcattttctctgctgcacaaatcctacccaaagtccacaaatcaatctaatgaagaacaccaaatcctccttgagctcaagaaccattgggggagctcacctgcgctaggtagatggaactccactactactgctcactgcaactgggaaggaattacatgcacaaatggtgcggtgattggcatctctctaccaaatcaaaccttcatcaaaccaattcctccctccatttgtctcctaaagaacctcacccgcttggacctttcctacaacaatttctccacttcattccctaccatgctctacaattgctccaatctcaagttcctagatctttccaacaacgcatttgat…
>Os02g0227500	ttccacatagccaaaccaattccagcctccatttacagcctcaagaacctgacttccatagacctctcttacaacaatctcaccggtgatttccccactgtgctatacgcttgctcagctttagagttacttgacctatccaacaatcaattatccggcagactccctgacgacatcgacaagctgtcctcagatatgcagcatctcaacctgtccaacagcatcgtgcccatctccgtaatcgctggtggcgtggtcatctttgccgtaggatgtgttgtcgcatcctgcagatgcagggctcgcaatgacgacatgactcctatagttttaagtgataaaatggaggatcatctagtccacaacgctgtggacgtaaacaggatcagtagcacaggc…
>Os02g0227700	atgaccaatagtaccgataatcttttgttactactgctcctcttcttctccggctccagtgcggagcttgatgacggcggcgagctccaaacgcttctgaccatcaagcggcattggggtagacctgctgcattcagctcatgggaggtgagaagttctaattcttttggttactgtgattgggtaggagttgcttgtacagatggccaggttacgtccctctccttccagagcttccaaatagccaatccaatcccagcttctatttgtagccttaagaacctgaagtacttagacctctcttacaacaacctcaccggtgatttccccacagtgctctacaattgctcagctttgcaattccttgacctgtcaaacaatgaattgaccggaagcctt…
>Os02g0228300	atggctgtctacaacatcctcatcctctttctactactattgctcttctctctatcgactgcgcagcccagcgccgacgagcaaaaactactcctagcaatcaagcaagattgggacaacccagctccactcagttcatggagcagcaccggcaactggactggtgttatcagtagcagcacaggtcaggtcactggcctctccttgccaagtctccatatagccagaccaatcccagcctccgtttgtagcctcaagaatctgacctacatagacctctcttgcaacaatctcaccggtgatttccccacggtgctctacggttgctcagctttggagttccttgacctatccaacaatcaattatccggcagacttccggaccgcattgacaggcta…
>Os02g0277700	atgagacgactagttgcctcacaggagctattgctggttctgctgatttcgctgcagtgtctttcctgccttgcaattgcaaatcctgcgttggatcgccaagctgaagcacttctccaatggaaatctggtctaaggggcgatctctcctactgcgggctagaggaatggagcaacgcaaccagcccatgcaactggtcaggcatatactgcagctacaaggtgcgccgtggccatgagcgtgatgccatcctagttgtgacaaacattacacttttctcatgtaacatctccggtggtttgagcaagctccgatttgcacaattgcctcatcttgtctttctcgaccttagcattaactctctctatggaccaattccgtctgatattggtcgtctt…
>Os02g0552600	ATGGTGTCTCTATTCAATTTGAGCCTCGCGAACAACTTGCTCCATGGAAACATACCAGAGGAACTAGGTTCTCTACAGAATCTCGAGTATTTGGATTTATCATTGAACAACCTAAGCGGACCAATACAGGGATCAATTGAGAACTGTTTGAAACTTCAATCACTAAGGCTGGGACATAATCACCTCGGAGGAAGCATACCTATTAAACTAGGGATGCTGACATACCTTCAAGAATTGTTGGATTTAAGTGACAATTCATTTGCCGGGATCATACCAAGTCAGCTGAGTGGTTTGAACATGCTTGAAGCCCTCAATCTTTCACACAACACATTAAATGGCAGCATACCACCATCATTTAAGGGTATGATCAGCCTCTCATCCATGGATGTGTCTTACAAT…
>Os02g0553000	CTAGGCGCCACGACGGAACGGGCGCTACATTTAGTGAGCCTAGAATACCTTAATCTTAGTCAAAACAGTCTTGTTGATTCCATTCCAACCAAGATCATTAACTTAAAGGAGCTCAAGTCCTTGGATCTTTCAGATAATAACCTCTCTGGACATATTCCGGAGCAAATTGGTAATTTAGTGAGGTTGAGGTCCTTAAAACTTAATTCTAATCAACTTTCCGGGCACATTCCAAACAACTTAGGGAATTTGGCTAAACTCTGTTTCTTGTATCTTCAAAGCAACAAACTTTCTTGGCACATTCCTCAAGAACTAGGTTCCCTGTTGAACTTAAAGGACCTACAACTTTACGATAACAAGCTCATAGGTTCCATCCCAAACAGCTTAGGGAATTTGACCGAA…
>Os02g0777400	ATGACGACGACCACCACCACTCGCCTCCTCCTCGCTGCCATTCTCCTCGCGGTGGCCGCCGCCGACGATGACGGACAAACGCTACTGGAGATCAAGAAGTCCTTCCGCAATGTGGACAACGTGCTGTACGATTGGGCCGGCGATGGCGCGCCGCGGCGCTACTGCTCGTGGCGCGGCGTGCTCTGCGACAACGTCACCTTCGCCGTCGCGGCGCTCGACTTGAAGTCGAATGAACTTTCTGGGCAGATCCCTGATGAGATTGGCGATTGCACGTCGCTTAAAACTCTGATCTTGAAGAACAACCAGCTGGTGGGGATGATCCCGTCGACACTCTCTCAGCTACCAAATTTGAAGATTTTGGACTTGGCTCAAAACAAGCTAAATGGTGAGATTCCGAGG…
>Os03g0145000	atgacaagtgctagacacttgttcttcaccttgtccttctccttcttggcgctcttgagctgcattgccgtgtgcaatgccggtgacgaggccgccgcgttgctggccatcaaggcgtctctcgtcgatccattgggggagctgaaaggatggagctctgcgccacattgcacatggaagggcgtgcgctgcgacgcccggggcgcggtcaccggcctcaacctcgccgccatgaacctgagcggcgccatcccggacgacatcctcggcctcgccgggctcacctcgatcgtcctgcagagcaacgcgttcgacggcgagctgccgccggtgctcgtgtccatcccgacgctccgcgagctcgacgtcagcgacaacaacttcaagggcaggttcccg…
>Os03g0228800	ATGGCCGCCGCCGCCGCCACCTCCACCCTTCTCCTCCTCCTCCTCCTCCTCCTCCTCGCCACCGCCACCCATGGCGCCGCGGCCGACACAGTCTCGTCCCCCGCCTCCCCTGAAGCGGCCGCACTCCTCAACCTCTCCGCCGCGCTCGGTGATCCCTCGGGCTACCTCTCCACGCACTGGACGCACGACACCGCGTTCTGCTCGTGGCCGCGCCTCTCCTGCGACGCCGACGGCTCCCGCGTCCTCTCGCTCGACCTCTCCGGCCTCAACCTCTCCGGCCCGATCCCCGCCGCGGCGCTCTCCTCCCTCTCGCACCTCCAGTCACTCAACCTCTCCAACAACATCCTCAACTCCACCTTCCCGGAGGGCCTCATCGCCAGCCTCAAGAACCTTCGCGTT…
>Os03g0773700	atgcatctccgcctcctcctcctcctcgtcggcgtcgccgccgcggcggcggacgccgacgccgacgccgacgcgctgctggcggcgaaggccgccatgtcggacccgaccggcgcgctggcgtcgtggggcggcaacgggaccaggacgaacaccaccgccgccgccgcggcacactgcgcgtgggcgggcgtgacgtgcagctcccgcggcgcggtggttggcctcgacgtgtccgggctcaacctctccggcgcgctgccggcggagctgaccgggctccgcgggctcatgcggctgtccgtcggcgccaatgccttctccggccccatcccggcgtcgttggggcggctccagttcctcacctacctcaacctctccaacaacgcgttcaatggc…
>Os04g0132500	atgcacttccttctcctcttactccacctcctctccttctcctcctccaccgccgcctcggcttcatcggaggtcgccttcctgacgcaatggctcaacaccacggcggcgcggccgccggactggtcgccgtcggcgtcgtcgccgtgcaagtggtcgcacgtcggctgcgatgccgccacggggagcgtcacctccgtcacgttccagtcggtgcacctcgccgcgccgctcccccccggcatctgcgccgcgctcccgtcgctcgcgtcgctcgtcgtctccgacgccaacctcaccggcggcgtccccgacgacctccacctgtgccgccgcctcgccgtgctcgacctcagcggcaactcgctctccggccccatcccggcctcgctcgggaac…
>Os04g0472500	ATGGCGACCACCGCCGCCGCCGCCAACCTCCTCCTCTTCTCAGCCGTGTTGCTCCTCGCCACGCCGTCGAACGCCGCCTCGGCGGCAGCGCCGGCGGTGGCGGCGATGCCGGTGCAGCCGCAGGAGCTGCTGCTCAGCTTCAGGTCCTCCCTGAACGACCCGTCCGGTGCCCTGTCGACGTGGTCGCGCTCCACGCCGTACTGCAACTGGTCGCACGTCACCTGCACCGCCGGCGGCGGCGGCGGCGGCGTCGCGGTCGGCCTGTCGCTGCAGGGCCTCGGACTCTCCGGGGACATCGCCGCCGAGCCGCTGTGCCGGGTGCCGGGGCTGGCGGCGCTCAGCCTCGCGTCGAACACCTTCAACCAGACCGTCCCGCTGCAGCTGTCGCGGTGCGCGTTG…
>Os04g0506100	atgggctctgcggcggcggctcgcacgccctgggctctgcagctcggcgtggcgctggccttcctgctggccactacctgccatggcctgaaccatgaaggctggcttctcctgacgctgaggaagcagatagttgacaccttccaccaccttgacgactggaaccccgaggatccatcgccgtgcgggtggaagggcgtcaactgctcgtcggggtctacgccggcggtggtgtccctcaacctcagcaacatgaacctgtcgggcaccgtcgacccgagcattggtggcctggctgagctgactaaccttgatctgtcattcaatgggttttctggcactatccctgcagagattgggaattgctcgaagttgacggggctcaacttgaacaacaac…
>Os05g0169600	atggcgtcgaggtcgccggcggcggcggcggcggcgatggtcatggcgtgtgtggtcgtggtgctgcgcgtgagctgcgtgctcgccgtggacgagcagggcgccgcgctgctcgcgtggaaggcgacgctgcgcggcgacggcggcgcgctggcggactggaaggccggggacgcgtcgccgtgccggtggaccggcgtgacgtgcaatgccgacggcggcgtgacggagctgagcctggagttcgtcgacctgttcggcggcgtgccgggcaacctcgccgccgccgtggggcgcacgctgacacggctggtgctcaccggcgcgaacctgacgggcccgatcccgccggagctcggcgagctgccggcgctggcgcacctcgacctcagcaacaat…
>Os05g0522600	atggcattcccgagcggcaaagcctactacctccacctcctcctgctcgcgatcctgccaagcctcgtcgcgcggcgcggcgcggcgcagcagggcggcgtcgacgagaagcagctcctgctccaggtcaagcgcgcgtggggggaccccgcggcgctcgcgtcgtggacggacgcggcgccgcactgccgctgggtgtacgtgtcctgcgacggcggcggcaccggccgcgtcacgtcgctgtccctccccaacgtcgcggtcgccggcgccgtccccgacgccatcggcgggctgacggcgctcacggtgctcaacctccagaacaccagcgtcggcggcgtgttcccggcgttcctctacaacctcaccgcgatcacctccatcgacctctcgatg…
>Os06g0130100	ATGgcggcggcgagggcgccgtggctgtggtggtgggtggtggtggttgttggtgtggcggtggcggaggcggcctccggaggaggaggagggggagatggggaggggaaggcgctgatgggcgtgaaggccggtttcgggaacgcggccaacgcgctcgtcgactgggacggcggcgccgaccACTGCGCGTGGCGCGGCGTCACCTGCGACAACGCCTCCTTCGCCGTCCTCGCCCTGaacttgtcaaatctaaacctaggaggtgagatctcgccggccatcggagagctcaagaatctacagttcgttGatctcaaggggaacaagctcactggccaaatcccagatgagattggggactgcatctccttaaaatatttGgatttgtctggcaac…
>Os06g0203800	ATGACGCCGGCGCCGGCGGCCGCCTCCTACCGCGCTCTCGTCGCGCTCCTGCTCGTCGCCGTCGCCGTTGCCGATGATGGGTCGACGCTGCTGGAGATCAAGAAGTCCTTCCGCAATGTGGACAACGTACTGTACGATTGGGCCGGCGGCGACTACTGCTCGTGGCGCGGCGTCCTCTGCGACAACGTCACCTTCGCCGTCGCCGCGCTCAACCTATCCGGGCTCAACCTCGGAGGCGAGATCTCTCCGGCCGTCGGCAGGTTGAAGGGCATCGTCTCGATTGACTTGAAGTCGAATGGGCTGTCTGGGCAGATCCCTGATGAGATTGGCGATTGTTCATCACTAAAAACTCTGGATTTGTCTTTCAATAGCTTGGATGGGGACATTCCGTTCTCAGTA…
>Os06g0557100	atgtcgaacacctatctccccctcctccctgctctcgtcgccggcgtcctcctcctcgccgccggatgcgccgccgccgccggcgaccgcgacacgctcgttgccatcaggaaagggtgggggaacccgcggcacctcgcgtcgtgggaccccgcctcggcggcggcggcggaccactgcagctgggaaggcgtgacctgctctaatgccaccaccggcggcggcggcggcgccggcgtggtgacggagctgtccctgcacgacatgaacctcaccgggacggtgcccacggcggtgtgcgacctcgcgagcctgacgcggctcgacctctccaacaaccagctcaccggcgcgttccccgccgcggcgctgtcccggtgcgcccgcctccggttcctc…
>Os06g0557700	atgggcaaggtggctgccatggacaatccccaccttgttcatactatcctcctagcacaatctctgcttctcttcacctgcttgttcctccattccaattgtgaaacaatcactagggatgatgagaaggccgtcctcctaagccttgaaagaagctggggaggttcggtgaccgtgaattggagctctgtcatatacgaagatcaatgtaattggccaggtatcaattgcacagatggctttgttacaggaatctcacttactggccatggactcaacaacttaccagcggctatctgttcattgacgaaactttcacacatcgatctctctcgcaacagcatttcaggttctttccctacagctctttacaattgttcaaaccttcggtatctagac…
>Os06g0589800	atggcgcaccggggcgaccggttcttggtggtggtggtggtggtggtggtgttgggggtggtggtgcggccggcggcggcgctgtccgcggacgggaaggcgctgctgtcgctgctgccggcggcggcgccgtcgccggtgctgccgtcgtgggaccccaccgccgcgacgccgtgctcgtggcagggggtgacgtgctcgccgcagagccgggtggtgtcgctgtcgctgccgaacaccttcctcaacctgtcgtcgctgccgccgcagctcgcgtcgctgtcgtcgctccagctgctcaacctctccacctgcaacatctccggcgccatcccgccggcgtacgcgtcgctcgccgcgctccgcgtgctggacctctcgtcgaacgcgctctacggc…
>Os06g0717200	ATGCCTCCTACTCTCCTCCTCCTCCTCCTCCTCCTCCCACCCTCCCTCGCCTCCCCCGACCGCGACATCTACGCGCTCGCCAAGCTCAAGGCGGCGCTCGTCCCATCCCCCTCCGCCACCGCCCCACCGCCGCTCGCCGACTGGGACCCGGCCGCGACCTCCCCCGCGCACTGCACCTTCTCCGGCGTCACCTGCGACGGCCGCTCCCGCGTCGTCGCCATCAACCTCACCGCCCTCCCGCTCCACTCCGGCTACCTCCCGCCCGAGATCGCCCTCCTTGACTCCCTCGCCAACCTCACCATCGCCGCCTGCTGCCTCCCCGGCCACGTCCCCCTCGAGCTCCCCACCCTCCCCTCTCTCCGCCACCTCAACCTCTCCAACAACAACCTTTCCGGCCAC…
>Os07g0134200	atgcgcctccactaccaccacctcgccgtcgtcctcctcgccgccgtggcggcggcggcgacggcggcggccggtggcgaagccgacgcgctcctcgcggtgaaggcggcgctcgacgacccgacgggcgcgctcgcgtcgtggacgacgaacaccacctcgagcccgtgcgcgtggtcgggcgtggcgtgcaacgcgcggggtgcggtggtggggctcgacgtgtccgggcgcaacctcaccggcggcttgcccggcgccgcgctgtcggggctgcagcacctggcgcgcctcgacctcgccgcgaacgcgctgtcggggcccattccggcggcgctgtcccgcctcgcgccgttcctcacccacctcaacctctccaacaacggcctcaatggcacc…
>Os07g0152200	atggcggcatccgtggcgagggtgttgctcgcggcggcggtcttctttgccgctgtcgctgccgccgccgcggcgtcgtcgtcggcggcggcggtggcggcgttgatggagttcaagaccaagctggacgacgtggacgggcgcctctcgagctgggacgcggcgggcggcagcggcggcggcgacccgtgcgggtggcccggcattgcctgctccgccgcgatggaggtcaccgcggtgacgctccacggcctcaacctccacggcgagctctccgccgccgtgtgcgcgctcccgcgcctcgccgtcctcaacgtgtccaagaacgcgctcgccggcgcgctcccgcccggcctcgccgcgtgccgcgccctcgaggtgctcgacctcagcaccaac…
>Os07g0207100	atgccgccgcctgccgcgttcttgttcttggcctgcgttcttggcgcctccgtggccgtggccgccgccgtggcggcggatggggacggggacgcaatgcgggagctgcggcgcgcgctggcgccgccggactggggcgcggctggggaggacggcaagggaagctactactgcgcgtggcggggcgtcacgtgcgcgggcggcggcggcggcgcggtggtggcgatcgacctgccgcggcgcgggctgaggggggacttctcggcggtggcggggctccgggcgctggcgcggctggacctgtcgttcaacgcgctccggggcggcgtccccggcgaggcgctgggcgggctccccggcctcgagttcctcgacctgtcgatgaaccacctctccggc…
>Os07g0498400	ATGGCGCGGCGGCGATTCTTCCCGGCGTGGGTGGTGGTAGTAATGGTGGTGGTGGTGGTTCTTGGTTCTTGCTCGGCGGCGGCGGCGGCGGGGGATGGTGATGCGCTGATGGATGTGAAGAATGCGTTCGTGGAGGATCCCGGCGGCGTTCTGGCGGGATGGGGCGGCGGTGGCGGAAACTCGTCGGCGTTCTGTTCTTGGGCGGGGGTGGAGTGCGACGCGGCGGGGGCGAGGGTGACCGGGCTGAACCTGTCCGGCGCCGGGCTGGCCGGGGAGGTCCCCGGCGCGGCGCTGGCGCGGCTGGACCGGCTGGAGGTGGTCGACCTGTCTTCGAACAGGCTCGCCGGCCCGGTGCCGGCGGCGCTCGGGGCGCTCGGGAGGCTCACGGCGCTGCTGCTC…
>Os08g0148300	atggccgccgccgccgtccatgtcctgcttttgctgctgcctctcgctaccatcacatccgcgtcgtcggcgccgctcccgctgctcgcgctgctgtcgctgaggtcgtcgctgggcgaccccgccggcgcgctgcggtcgtggacgtacgccgcggcggcgtccgcgggcgccaccaggtcgctggcgccgccgtggtgcgcgtggcccggggtggcgtgcgacggggcaaccggggaggtcgtcggggtcgacctgtcgcggcggaacctgtccggcaccgtgtcgcccaccgccgcgaggctgctgtccccgacgctgacgtcgctgaacctcagcgggaacgcgttcgccggcgagctcccgccggcggtgctcctgctccggcggctcgtggcg…
>Os08g0376300	ATGACTCCCCTGCTCCTCCTCCTCCTCGCCCTCGCCGCCGGCGCCGGCGCCGCCTCCTTCCCCGCCGACTTCGCCAACCTCTTCGCCGCCAAGGCCGCGCTCTCCGACCCGTCCTCCGCGCTCGCCGCGTGGGACCCTGGCCTGTCCCCGTCCCTCTCCCCGTGCCGATGGCCGCACCTCCTCTGCTCCAACCCGTCGTCCTCCTCCTCCGCCGCCATCGCCGCCGTGCTCCTCTCCAACCTCTCCCTCGCCGGCGAGTTCCCGGCGCCGCTGTGCGAGCTCCGGTCGCTGGCGCTGCTCGACCTGTCGTACAATGACCTCACCGGGCCGTTGCCCGGCTGCCTCGCCGCGATGCCGTCGCTGAGGCACCTTGATCTCGCCGGGAATGGGTTCTCCGGC…
>Os08g0446200	atgaggctggttgtgtggcactggtttttcttcttcttcttcacttctgtttcatcgtcttggagtttgacttcagatggtctagcccttctttctctgtctagggatctcatattacctcattccataagctccacttggaaagcttctgatacaactccttgtaattgggatggggtttcctgcaacaaaaagaatagtgtggtttctcttgacctgtcatcttctggagtttctggttctcttggaccccaaataggacttatgaagagcctacaagtactcagtttgtcaaataacagcatatctggttcaatccctcaagaattgggcaattgtagcatgcttgatcaattggatttgtccagtaacagtttttctggtgagataccagcatcc…
>Os08g0446400	atgggactgcacatatggtgttggttggttgtcttgttcagcttggccccattgtgttgtagtttgagcgcagatggcctggctcttctggatctagccaagactctgatactgcccagctccataagctcgaattggagtgctgatgatgcaactccgtgtacatggaaaggagttgattgtgatgaaatgagcaatgtggtttctcttaacttatcatattctggattgtctggttctctaggtcctcagataggactcatgaagcacctgaaagtcattgatttatcaggtaatggtatatcaggaccaatgcccagttccattggcaactgcaccaaactggaggtgctccatctactacgtaatcgattgagtgggatccttccagatacattg…
>Os08g0493800	atgccgccgcgctggcgcgccacggcgacgaggcttctcgtgctcctcgcgtgcgcgtgcgcggtgttcgtcccgcggtgccattgcgtcggcgaccagggcgaggcgctgctgcgatggaaggcgtcgctgctgaacgggacgggcggcggcggcggcgggctggactcgtggagggcgtcggacgcgagcccgtgccggtggctcggcgtgtcgtgcgacgcgcgcggcgacgtcgtggcggtgaccatcaagacggtcgaccttggcggggcgctgccggcggcgagcgtgctgccgctggcgaggtcgctgaagacgctggtgctctccggcaccaacctcaccggcgcgatcccgaaggagctcggcgacctcgccgagctgagcacgcttgac…
>Os09g0326100	atggcgccgctccaccggcggttgctccacctcgccgtcgtgttcgccggcctcctcctgccgggcgtccgcgcgggcaccggcggcgccgcgtccggcgacgcgggcgcgctcctcgccgccagggccgcgctcacggacccgaccgccgcgctctcggcatggcgcggcgacgacctctgccgctggccgcacgtggcgtgcgacgccgcggccgggaacgctgccgtctccgacggcgtcgtcgcggggctctacctcggcggtctgtacctcgccggggggttccccgtcgcgctctgctcgctgcggtcgctgcggcacctcgacatgtcgtcgaacgacctcacgggcccgcttcccgcctgcctcgcggggctccaggcgctcgagacgctc…
>Os09g0479200	atgccgccgccgccgcccgtcgcagcagcagcagcagcagcgaggcacgcgcttctgctcgcgtccgtcgccgtcgccgtcgcgctgctgctggtgtcgccgtgccacggcgtgagcgagcaggggcaggcgctgctccgatggaaggcgtcgctgcggccgtcgggcggcgcgctggactcgtggcgggcgtcggacgcgacgccgtgccggtggctcggcgtgtcgtgcgacgcgcgcacgggcgacgtcgtgggggtcaccgtcacgtcggtcgacctgcagggcccgctcccggcggcgagcctgctgccgctggcgagatcgctgaggacgctggtgctctcgggcaccaacctcaccggcgagatcccaccggagctcggcgaatacggcgag…
>Os10g0119200	atggcgcatgcggtgcatcgtcatggtggaatctcactgaggtctcagcagatggccctcctccactggaaatctactctccagagcacagggccgcagatgaggagctcttggcaggccagcacaagcccctgcaactggaccggaatcacatgcagagctgcacatcaagctatgtcctgggtcatcaccaacatctccttgccagatgccggcatccatggccagcttggtgagctcaacttctcatctcttcccttcctcacatatattgatctcagcagcaacagtgtctatggcccaataccctcaagtatcagctctctatcagcactcacctaccttgaccttcaactcaaccagctcacaggaagaatgccggatgagatcagtgagctt…
>Os10g0119500	gtgattcgatgctacaaaactttcggtaacttggtgaacatccaactgatgaccatgtttcataaccgattaacaggttctcttcctcgggaattcgaaaatctcacgggcataccagacctttggcttgataataaccaattttcaggacacttgcctgcatatgtatgcatggggggcagactcaaaactttcatggttagtgtgaataccttcgatggccccattccgagaagcttaaagacatgtacaagtttggttagaattgccgtgcacaaaaaccagcttacgggagacatatctgaacattttggtgtgtatccacatctcaaaacggtcagcttggcatacaataggttctctgggcagatcacaccaaattgggttgctagcccccag…
>Os10g0155733	ATGTCGCGCCACCTCCTCCTCCTCCTCGCGCTCCTCCTCCTCCTCCTCCTCTTCCCGCTCGCCACGTCCGCACAGCCGCCGCCGCCGTCGAACACCTCCGCCTCCACCTCCGCCGCGGCCGTCCTCCTCTCCTTCCTCGACTCCCTCCCACCCGCCTCCCAGCGCCTCCTCCTCCCGTCATGGCGGCAAAGCCGAAGCAGCAGCAGCAGCGGCAATGCCACCGCGCCTCCACCGCACTGCGCGTTTCTTGGCGTCACATGCTCCGACACCGGCGCGGTGGCGGCGCTCAACCTCTCCGGGGTGGGGCTCACCGGCGCGCTCTCCGCCTCCGCGCCGCGCCTCTGCGCGCTCCCGGCCTCCGCGCTCCCCGTGCTCGACCTCAGCGGGAACGGCTTCACC…
>Os10g0155800	ATGTCGCATGCCCCCCGATTCTTGCTCTTCCTCCTCCAGCTCCTCGCCGCCTCCGTCGTCGCGCGGCCGCCGCCGCCGGAGAGAGCGGACTCCGCCGCGGTCCTGCGCTCGTTTCTTGCGTCTCTGCCGCCGCCGTCGCGGCGCGTGCTCCGGCCGTCATGGCGGCGTGGCGGCGGCGGCGGCGCCCCGCACTGCGCGTTTCTTGGCGTCACGTGCGACGCCGCGGGCGCGGTCGCCGCGCTCAACCTCTCCGGGGCGGGGCTGGCCGGCGAGCTGGCGGCGTCCGCGCCGCGCCTCTGCGCGCTCCCGGCGCTCGCCGCGCTCGACCTCAGCCGGAACGGCTTCACCGGCTCGGTCCCCGCGGCGCTCGCGGCGTGCTCCTGCATCGCGACGCTCGTC…
>Os10g0467900	atgcacgcggcgtgcttgtgctccacctgctgctcgtgtcggcctcgctgcgcggcgcgacggccgcgccgggcgaggcggaggcgctgctcgcgtggaaggacaccctgccgcgctcggcggcggcggcggccggcgtcctcgggtcgtgggcgacgccgtcgccgcagcagccgaacgcgaaccccgcgtcgcggcgcgcgtggcgcggcgtggcgtcgacgcgtcgggcgtcgtggtgggcgtcgacgtggcggcgcgggggtcgccgggacgctcgacgccctcgacctctcgtcgctgccgggcctcgccgcgctcaacctcagcctcaactcgctcacgggctccttcccgtcgaacgtgtcgtcgccgctgctcagcctccggtccatcgat…
>Os10g0468500	ATGCCGCGGAGACACGACGCCCTCCGCCTGCTGCTGCTGGTGGTGGTGGTCGCCGCGGCGGATGCGGCGACGGAGGCCGACGCGCTGCTGGCGTGGAAGGCCGGCCTGCAGGACGGCGCGGCCGCGCTGTCCGGGTGGAGCCGCGCCGCGCCGGTGTGCGCGTGGCGCGGCGTGGCCTGCGACGCCGCCGCCGGCGGCGCCCGCGTCACTTCGCTCCGGCTCAGGGGCGCCGGCCTTGGCGGCGGCCTCGACGCGCTCGACTTCGCGGCGCTCCCGGCGCTGGCCGAGCTCGACCTCAACGGGAACAACTTCACCGGCGCCATCCCGGCGAGCATCTCGCGGCTCCGCTCGCTGGCCTCGCTCGACCTCGGCAACAATGGCTTCAGCGACTCCATCCCG…
>Os11g0232100	atgagaaggcacatccttgtgatctgcctccctctaatcacactcctctcactctccatcagctcaagctgccaatctgaccaccaaattcagacccaagcacttctccagttcaaggccggcttgaccgaccctctcaacaatctccagacatggaccaacaccacctcgccgtgccgcttcctcggcgtccggtgcgaccggaggaccggcgccatcacgggcgtctcgctgtcgagcatgaacctctccgggaggatatcgccggcgatcgccgcgctgacgaccctgacacgccttgagctcgactccaactcgctgtcggggagcgtgccagccgagctgagcagctgcacccggctcaggtttctgaacctctcctgcaacggcctcgccggc…
>Os11g0233800	atggcgtcgtgtcgtcgtcctgctcctcttcgccttgtcgtgttcttggccatcgtcttgctgcgctggtcgaccaatggcaacgccaccgccggtggcgacgacgcgctgcgcggcgacgcgctggcgctggtgaggctcagggcgtcgctgcggtgccacgcgcacgcgctgcgtgattggtcggcgggcaatgtcgccgccgtgtgcgcgtggaccggggtgcggtgcgccggcggccgggtggtgtcggtggacgttgccaacatgaatgtgtccaccggcgcgcccgtgtcggcggcggtggcggggctcgacgcgctcgccaacctctcgctcgccgggaacggcatcgtgggcgcggtgaccgcgtccgcgctcccggcgctccggttcgtc…
>Os12g0632800	atgccaccgccctcccttctcctccctcctctcctcctcctcctcggcctccatgccgccgccgccgccgtctccgaggtgtcggccctcatggccttcaagaacgccctcaccatccctcccaccgccgccgccttcttcgcccggtgggacgccgccgcggcttccccctgcaacttcaccggcgtcgactgcgccaattccggcggcggcggcgtcaccgccgtcgccgtggagggcttgggcgtggccgcaacgtccgtcccgttcgacgttctgtgcggctcgctgccgtcgctcgcgaagctctccctgccgtcgaacgcgctcgccggggggatcggcggcgtcgcggggtgcaccgccctcgaggtgctcgacctcgcgttcaatggcttc…
>Os12g0632900	atggtgatcaatctctcttctcctccaatcttcttgttgttcttcttgtggtgtgttgtcgtcttcttcgtggccggcgatggcggcgcggtggtggcggaggcggcattggatgctcaggcggcgtacctgtcccagatgaagcaggagttcgccgggccggccatggcgaggtgggacttctcggcgccggccgtggactactgcaagttccagggtgtcgggtgcgacgcctccggcaacgtgacggccatcgacgtcacgtcgtggaggctgagcggtaggctccccggcggcgtgtgcgaggcgctcccggcgctccgggaggtccggctcgggtacaacgacatccgcggcgggttccccggcgggctggtgaactgcacgtcgctggaggtg…
>Os01g0718300	ATGGATTCCTTGTGGGCAGCGATAGCGGCACTGTTTGTGGCGGCGGCGGTGGTGGTGAGGGGGGCGGCGGCGGCCGACGACGCCCAGCTGCTCGAGGAGTTCAGGCAGGCGGTGCCGAACCAGGCGGCGCTCAAGGGGTGGAGCGGCGGCGACGGCGCGTGCAGGTTCCCGGGGGCCGGGTGCCGGAACGGGAGGCTCACGTCGCTGTCGCTCGCCGGCGTGCCGCTCAATGCCGAGTTCCGCGCCGTCGCGGCCACCCTGCTGCAGCTCGGCAGCGTCGAGGTGCTGAGCCTCCGCGGCGCCAACGTCAGCGGCGCGCTCTCGGCGGCTGGCGGCGCGAGGTGCGGGAGCAAGCTGCAGGCGCTCGATTTGTCCGGGAATGCCGCGCTCCGGGGCTCC…
>Os01g0917500	ATGGTATCCAATAGTTTCTGGCTTTTCATCCTGCTAGTGAGCTTCATCCCCATTTCTGCTTGGGCAGAATCACGTGATATAAGTACTCTGTTCACTCTGAGGGATTCAATCACCGAAGGAAAAGGCTTTCTCCGTAACTGGTTTGATTCGGAAACTCCCCCATGCAGCTGGTCAGGCATAACTTGCATAGGACATAATGTTGTGGCGATTGATTTGTCCTCTGTTCCACTCTATGCTCCGTTTCCATTATGCATTGGGGCATTCCAGTCACTTGTTCGGCTCAACTTCAGTGGATGTGGGTTTTCCGGAGAGCTTCCGGAAGCTTTGGGAAATTTGCAGAATCTCCAGTACCTAGACTTGAGCAATAACGAGCTTACTGGGCCAATACCTATCTCACTA…
>Os02g0116700	atgggaagcagaggaggagctttacctgttgctgtactggtgctgttgctactgctggtgctcaagaacggcgccgcccagtcgcggtgcagctccggcgacctcgccgcgctgcgtggcttctcggccggtctcgacggcggcgtcgacgggtggccggcgggggtcggcaacgcgtcgtcgtcgtcgacatcggacggtggcgactgctgcgcgtggcgcggcgtggcgtgcgacgaggcgggggaggtcgtcggcgtggtcctgcccaacgcgacgctccggggagtggtggccgagtcgctcgccggcctcgccgcgctccgggtgttgaacctgtcgagtaacgcgctccgtggcgcgctcccggcggggctcctccggctgcgggcgctccag…
>Os02g0153100	atggagaaaaccatgcaacccctccagttctcgaacaagaactacagcaacagattccccataacttcctttggtcttgctcttgcgctgctgctcttcttggcctctcccaccagttcttgcaccgagaaagagagcaactccctgatccagtttctcgcttggctttcaaaggatggtggcctgggcatgtcatggaagaatggcacggactgctgtgtatgggaagggatcacctgcaacccaaataggacagtcaatgaggtgtttctggctactagagggcttgaggggatcatctcaccttcccttggcaacctgataggcttgatgcgcctcaacttgtcccacaactcactgtctggtggcttaccactggaattggtgtcatccagcagc…
>Os02g0153200	atgacttaccttggccatgctcttgtgctgctgctcttcttggcctctcccaccagttcttgcaccgagcaagagaggaactcactcatccagtttctcactgggctctcgaaggatggtggcctgggcatgtcatggaagaatggcacggactgctgcgcatgggaagggatcacctgcaacccaaacaggatggttactgatgtgtttctggcttctagaggccttgaaggggtcatctcaccttcccttggcaatctcacaggtctgatgcgcctcaacttgtcccacaacttgctgtccggtggcttaccgctggaactggtgtcatcaagcagcatcgtggtccttgatgtcagttttaactacatgacaggaggcatgagtgacctgccatct…
>Os02g0153400	atgcagaagcagcagcaactccattcctcatgcaagaagtgcagcaatagatgtttcatagatttccttaggttcaatcttgcctttgcgctgctgctattgctctctctggcctctcccaccagctcatgcacagagcaggagaggagctccctcctccagttcctctctggcctctccaacgatggcggtctcgcggtgtcatggcggaatgccgcagactgctgcaaatgggaaggggtcacctgcagtgcagatgggacggtcaccgatgtctcgctggcttccaagggccttgaggggcgtatctcgccgtcccttggcaacctcaccggcctgctgcgcctcaacctgtcccacaactcgctgtccggtggcttgccgctggagttgatggcg…
>Os02g0153500	atgcacccacttcattctccgtgcaagaaacacagcaacaaatttcccatacctgttcttgcccttgccctggtgctgctcatcaacctcgcctctctcaccagttcatgtacagagcaggacaggagctccctcctcaggttcctcagggagctctctcaagatggcggcctcgctgcgtcatggcaggatggtacagattgctgcaaatgggatgggatcacctgcagccaagatagcacggtcactgatgtttccctggcctctaggagcctccagggacgcatctcaccgtctcttggtaatctccctggattgctgcgcctcaacttgtctcacaacctgctgtctggtgccctgccgaaggaactgttgtcttccagcagtctcatcaccatt…
>Os02g0153700	atgcagctacttcattacaagaaacacagcaacaaatttcccatacctgttcttgcccttgcgctggtgctgctcatcaacctcgcctctctcaccagttcatgtacagagcaggacaggagctccctcctcaagttcatcagggagctctctcaggatggaggcctctctgcatcatggcaggacggcacagattgctgcaaatgggacgggatcgcctgcagccaagatgggacggtaactgatgtttctctggcttctaggaaccttcaggggaacatctcaccgtctcttggcaacctcactggattgctgcgtctcaatctctcccacaacatgctatctggtgccttaccacaagaattggtgtcttccagcactatcatcatcgttgacgtc…
>Os02g0153900	atgtcatggcggaatgatagaaactgctgtgtctgggaaggtatcacctgcaacagaaatggagcggtcactgatatctccttgcaatcaaagggccttgaagggcacatctcaccatctcttggaaaccttactagcctgctacgcctcaacctatcgcacaactcgctgtccggttacctaccatgggaattggtttcttccagcagtatcagtgtcctcgacgtcagttttaaccgactcagaggggagctgcaagacccgctatctccgatgaccgctgttcggcctctgcaggtactgaacatctcgagcaactcgtttacaggacagtttccatccaccacatggaaggccatgaagaacctggttgcactgaatgccagcaacaacagattt…
>Os02g0154000	atgcagccacctcattcttcatgcaagacacaaagcaacagatttcccatacctgttcttggtcttgcccttgtgctactgctcaacttcacctctcccaccagttcatgtacaaagcaagagaagagcaccctcctcaatttcctcacggggttttctcaggatgggggcctcagcatgtcatggaaggatggcatggattgttgcgaatgggaagggataaactgcagccaagataagaccgtgactgaagtttcattgccttccaggagcctcgaggggcacatctcaccatctcttggcaacctgactggattgttgcgcctcaatctgtcctacaacctgctatccggtgccataccgcaggaattagtgtcttccagaagtctcattgtcatc…
>Os02g0154200	atgcagccacctcatttttcatacaagacacaaagcaacagactgcccatacctgttcttagccttgcccttgtgctgctgctcaacttcacctctcccaccagttcatgtacagagcaggagaagaactccctcctcaatttcctcaccgggctttctaaggatggaggcctcagcatgtcatggaaggatggcgtggattgttgcgagtgggaagggatcacctgcagaacagataggaccgtgactgatgtttcactgccttctaggagcctcgaggggtacatctctccatctcttggcaacctgactggattgctgcgcctcaacctgtcctacaacctgctatccagtgtcctaccgcaggaattgctgtcttccagcaaactcatcgtcata…
>Os02g0194400	ATGCCTTTCATTGTAACTCTCCCTTTCCTTTTTCCAGTATCACGTTTGCTTGTTCACTCTACTTCTCTGCTTCATCCCTATCACTGCTTTGGCGGAATCCGATATCAAGAATTTATTTGCTCTGAGGAAAGCAATCGCTGTTGGAAAAGGCTTCCTCCACAACTGGTTTGAGCTAGAAACTCCTCCATGCAACTGGTCAGGTATATCATGCGTGGGGCTTACTGTTGTGGCCATAGACCTGTCATCTACGCCACTCTACGTCGATTTTCCATCACAGATCATTGCATTCCAGTCACTCGTTCGGCTCAATGTAAGCGGGTGCGGGTTTTCCGGTGAGCTTCCAGAAGCCATGGTGAATCTGCAGCATCTCCAGCACCTAGATTTGAGTGATAATCAGCT…
>Os02g0241100	atgccgcccatgctccacgccatcctcctcctcgccgtcgccgtcgccgccacctcggcgtccgcggcgacggcgcctgcggccgcgcgaaacagcacctccaactgcaccgtgccgctccctgacgccggcatcgtcaccgccgcgttcaagaacgtcgccaacttccccctgccgcggcggccgtcgtgccggcccgtgcggaggctcgcgtactcgtcgcggaacctcgccggcgtcgtcgggtgggcggcgctggggaacctgtccgggctgctcaccgtcgacctctccgggaactccctcgagggcgacgacggcttcggcggcggcgcgctctggcgcgcgccgctgctccgggccgtcgacgtgtcgcgcaaccggctcggcggcgcgctg…
>Os02g0629400	ATGGTGTGTTCCTTGATGATGCAACTCACCACCACATGGCCATGGCGTTTCTTTTTCTGCTTGTTTTTCCACCTGCTGTTCCTCTTCCCAACCAACTCCTTGAATCAAAGCTACTGTGACCCTGGTGATGCTAGTGCACTGCTGGGCTTCATGCAAGGTCTCAGCGGAAGCGGCAGCGGCTGGACGGTCCCAAATGCCACTTCTGAAACAGCCAATTGCTGTGCTTGGCTTGGAGTCAAGTGCAACGATGGTGGCCGGGTCATCGGGCTGGACCTCCAAGGCATGAAGCTAAGGGGCGAGCTGGCAGTCTCGCTCGGGCAGCTGGACCAGCTCCAGTGGCTCAACCTGTCCAGCAACAACCTCCATGGGGCCGTCCCGGCAACCCTGGTCCAGCTCCAG…
>Os04g0487200	atgcctccctcgccgcctcccctcctcctcctcctcgcggtcctcctcgcagccgcgccggcggcggcgcagtcggcgacgccccgggaggacgacgtgcggtgcctcaaggaggtgaaggccgagctccgggacccggacgggcgcctctcggcgtggagcttcggcaacacctcggcgggagccctgtgcctgctgtcgggggtgtcgtgctggaacccgcaggagtcgcgcatcatcggcctctcgctctccgggttcggcctccagggcgggatcccctccgcgctgcagttctgcagcgccgccaccacgctcgacctctccaacaacgcgctggtgggggttatcccgcccgcgctctgcgactggatcccgttcgtcgtcaacctcgacctc…
>Os04g0672100	atgagaggttactactgcttcttccatttcttggtggtgtccgttctgctccacgtccatggcggccgctccgagagccagacgtgcgaccccaccgacctggcggcgctcctggccttctccgatggcctggacacgaaggccgccgggatggtcgggtggggccccggcgacgccgcctgctgctcgtggacgggcgtgtcctgtgatctcgggagggtggtggcgctggatctctccaaccggagcctctcccggaactcgcttcgcggcggcgaggcggtggcgcggctcggccggctgccgagcctgcggcgcctcgacctcagcgcgaacggcctcgccggcgcgttcccggcgggcggcttcccggcgatcgaggtggtgaacgtctcctcc…
>Os05g0414700	atgacagatcattattatgctcctctgaggcttattcttctcttgatattgagtgccacctgttttggctctgaacttgatgttcagtgcttgaaaaccatattccagtcagtgaccgatcccaatggtatactcaaatcctcatggagttttgtcaacaacggcacccctggttacatctgcaaatttactggggtggaatgttggcatccagatgagaaccgagttctttctttgcgtctcggcaaccttggtcttcagggtccatttcctgcaggccttcagaactgtactagtatgactgggctagatctgtcgagtaacaactttacaggactcattcctcaggacatctcccagcaaataccatacttgacatcactggacctctcctacaat…
>Os06g0544100	atgccactccactcccacctcctccttctcctgctggctctctccacgtcggtggttgctggctctgtctcctcctccccctcggtttgtgccggcggcggtggcggtggcggcgacgcggccatcgtcgcggcggcgttccggggcgtgcgcaacttccagctgcctccatgcggggctgtgcgggagctgcggctcccgtcgcggaacctcacgggcgccgtggcgtgggcggcgctcgccaacctgtcgggcctcgccgtgctcgacctgtccgggaacgcgctccagggcgccatccccggggggttctggcgcgcgccgtcgctccggcacgtcgatgtctccgggaaccagctgggtggggctctccgggtggtggaggctagcccgcggctc…
>Os06g0691800	atgcagctgcccaatttgccatgcagcagcagcagcagcaccaccaccaccaccaccaccaagttatctgtggctttctttcggcttcttgttatcctcctgctctcgtttgcctctccgaccagctcctgcacagagcaagaggagagctccctcatcggctttctagagggtctcttgccaggccacaacggcagcctcagcacgtcatgggtgaagggcatagactgctgcaaatgggaaggcatcaactgcagcagcgatggcacggtcacagatgtctcgttggcttccaagggcctccaagggcgcatctcgccatctctcggcaatcttactgggctgttgcacctcaacctgtctcacaacttactcaatggctacctaccaatggaattg…
>Os06g0692100	atggagacgagtggccgagtcgtcgtggtcgtctctggagttcttgtgctgcttttagccatctccatttgcgggcgcgcagctgcctgcgccgaggcggagagggcggccttgctgtccttcctcgccgaggcctcgccgccggcgggggatgccatcgtcgccgactggcgaggatcgccggactgctgcaggtgggatggcgtggggtgcggcggcgcaggcgacggcgatggcgcggtcacgcgtctgtcgctgccgggacgcggattcaacgggacgatctcgccgtcgattggcaacctcaccgggctcacgcacctcaacctgtccggcaacagcctcgccggccagttcccagaggtgctcttctccctgcccaatgtcaccgtcgtcgac…
>Os06g0692300	atgggttgccaccaggtcgtcgttacgggagttcttgtgctggttttggccgcctccgtcagcgatcgtgcagctgcgtgcgtcgaggccgagagggaggcgttgctgtccttcctcgccgaggccgcgccgccggcaggcgatggcatcgtcggcgagtggcaacggtcgccagactgctgcacgtgggacggcgtggggtgcggcgacgacggcgagatcacgcgtctgtcgctgccggggcgtgggctcggcgggacgatctcgccgtcgatcggcaacctcaccgcgctcgtgtatctcaacctatccggcaacgacctctccggccctttccccgacgtgctgttcttcctgcccaatgtcaccattgttgacgtcagctacaactgcatctcc…
>Os06g0692500	atgagttgccacgtcgtcgtttcgggagttcttgtgctggttttggccgccaccatctgcggttgtgcagctgcgtgcgtggaggtcgagaggaaggcgttgctgtccttcctcgccgacgccgcgtcgcgggcaggagatggcatcgtcggcgagtggcaacggtcgccggactgctgcacttgggacggcgtggggtgcggcggcgacggcgaggtcacgcgcctgtcgctgccgggacgtgggctcggcgggacgatctcgccgtcgattggcaacctcaccgggctcacgcacctcaacctgtccggcaacagcctcgccggccagttcccagaggtgctcttctccctgcccaatgtcaccgtcgtcgacgtcagctacaactgcctctccggc…
>Os06g0692600	atgagtagccgggtcgtcgtcgtctcgggagttcttgtgctggttttggtcgtcgtctccgtttgtggccgggcagctgcgtgcgttgaggcggagagggaggcgttgctgtccttcctcgccgctgccgcgccgccggcaggggatggcatcgccgcccagtggcgagggtcgccggactgctgcgcgtgggacggcgtggggtgcggcgtcgacggcgcggtcacgcgtctgtggctgccgggacgcgggctcggcggcacgatctcgccgtcgatcgccaacctcaccgcgctcacgtatctcaacctgtccggcaacagcctctccggcaggttccccgacctgctgttcgcgctgcccaatgctacggttgtcgacgtcagctacaaccgtctc…
>Os07g0107800	ATGGCGAGACGCGCGCCCCTACGCTGTCTCTTCCTCTCCCTCGTCGCGCTCTTCGCTTTGCTGCCATTCCCGCCCGCTGCGGCGGCGCCATGCCACCCGGAAGACCTCCTCGCGCTGCGGGCATTTGCGGGGAATCTCTCTGCGGGTGGGGGCGGCGCCGGACTCCGCGCCGCGTGGTCGGGTGACGCCTGCTGCGCCTGGGACGGCGTCGCCTGCGACGCCGCCGCCCGAGTCACGGCGCTGCGCCTCCCCGGGCGAGGTCTCGAGGGGCCCATCCCGCCCTCCCTCGCCGCCCTCGCGCGCCTCCAGGACCTCGACCTCAGCCACAACGCGCTCACCGGCGGCATCTCCGCCCTCCTCGCCGCCGTCTCCCTCCGCACCGCCAACCTCTCCTCCAAC…
>Os08g0276400	ATGGGTGCTCGGGTGGTGCTGTTCTTGGCCGTGGCCGTGGTGGCGGCGGTGGCGCAGGAGCCGAACACGGACGCCTACTTCGTGTCGAGGTTCTTCGCCAAGATGGGGCGGGCGGCGCCGGCGTCGGGCGCGGCGGTGTGCGGGTGGCCCGGGGTGGCGTGCGACGGCGAGGGGCGGGTGGTGGAGTTCTCGGCCGCCGGGATGGGGCTGGAGGGCGCCGTCCCGGAGGACACCGTCGGGAAGCTGGCGCGGCTGCGGTCGCTTGACCTCAGCGGCAACCGCCTCGCCGCGCTCCCCAACGACCTGTGGGAGGTGGGCGCCTCGCTGCTGGAGCTCAACCTCTCCCGCAACGCCATCCGCGGGGACCTCCCGAACAACATCGTCAACTTCGCCGCCCTC…
>Os08g0342300	atggccgccgttcgcgtggtggcgccggcgccttcggtgctgctgcttgtggcggcggcggtggtgctgcttcacctggctcgcgccattgccggcgcggcggacgaggccgcggcgctgctcgcgttcaaggacgcgtccgtggccgccgacccgggcggcgcgctcgcgggctgggccaactccaccacccccggctcgccgtgcgcgtgggccggcgtctcgtgcgccgccggccgcgtccgggcgctcgacctcagcggcatgtcgctctccggccgcctccgcctcgacgccctcctcgcgctctcggcgctccggcgcctcgacctccgcggcaacgccttccacggcgacctctcgcgccacggctcgccgcggcgggcggcgccgtgcgcg…
>Os09g0293500	atggccgcctcgccgccgttcatggcggccgcggcgttccttacgcttgtggtggtgctgtttcgggcgccggctcccgccattgccgtcggcgaggaggcggcggcgctgctggccttcaggcgcgcgtccgtggcggacgacccggacggcgcgctggcgagctgggtgctgggcgccggcggcgccaactccaccgcgccgtgctcgtgggacggcgtgtcgtgcgcgccgccgcccgacggccgcgtcgccgccgtcgacctcagcggcatgagcctcgccggcgagctgcggctcgacgcgctcctcgcgctcccggcgctgcagcgcctcaatctccgcggcaatgccttctacggcaacctctcgcacgccgcgccgtcgccgccgtgcgcg…
>Os10g0114400	ATGGACATTCTCATCCCACTTCTCCTCTCCTCGATCTACGTGTCGTCGTCGGCGGCGGCGGCGGAAACCGATGCGGCGGCGCTCCTCCGCTTCAAGGCGTTCGTCCACAAGGATCCTAGAGGAGTCCTCTCGTCGTGGGTGGATCCTGGTCCATGTCGCTGGCGTGGCGTGACGTGCAACGGCGACGGCAGGGTGACGGAGCTCGACCTCGCCGCCGGCGGCCTCGCCGGGCGCGCCGAGCTTGCCGCCCTCTCTGGTCTCGACACGTTGTGCAGGTTGAACCTCTCCGGCAATGGCGAGCTGCACGTTGATGCCGGTGACCTGGTTAAGCTCCCGCGCGCGCTGCTGCAGCTCGACCTCTCCGATGGCGGCCTCGCCGGCCGGCTTCCCGACGGCTTT…
>Os11g0249900	atgtctgtcaagtgttccattactattatcatccaacttctcttctgctatatgctttgtcagccatgctatggcacattaagtgacatccaatgcctaaagagactgaaggaatcagttgacccaaacaataaattggaatggacatttactaacactactgagggatctatatgcggattcaatggcgtggagtgctggcatcctaatgaaaacaagattctttctcttcatcttggcagcatgggtcttaagggccatttccctgatgggcttgagaattgtagtagcatgacttcactggatctctcgagcaacagcctttccggtccaatcccagctgacatctcaaaacagctgccattcattacaaaccttgatctatcttataatagtttc…
>Os01g0133900	ATGCCTCGCAACAGCGGCGGCGGCGCCAGCGCCATTCTGCTGCCGCTCTTCTTGTCGGCACTGCTGCTTCGATGCTTCGTGTGTTATGCCGACGGCGGCGGCGGCGGCTCGCTGGACGCCGACGTCGCGGCGCTGTCGGACTTCCGGCTGGCCGCCGACCGGTCAGGCGCGCTGGCGAGCTGGGACCTGGCAGCCAACCCAGCGCCGTGCGGGACGTGGCGGGGTGTCAGCTGCGCGGGTGGGCGGGTGACGAGGCTGGTGCTCGAGGGTTTCGGCCTGTCCGGCGACGCCGCGCTCCCGGCGCTCGCGAGGCTTGACGGCCTCCGCGTGCTTAGTCTCAAGGGGAACGGCCTCACCGGCGCCATTCCCGACCTCTCGCCGCTCGCGGGGCTCAAGCTG…
>Os01g0223600	atgccgccgccgaggctgccgtgcctggcggcgttcctggcgctggcgctggtggtggtggtgtgcgcggctgagccggacgcggacagggcggcgctgctcgacttcctcgcggggctgggcggcggcagggggcgcatcaactgggcgtcgtccccgcgggtctgcggcaactggacgggggtcacctgcagcggcgacgggtcgcgcgtcgtggcgctccgcctcccgggcctcggcctctccggccccgtgccgcggggcacgctcggcaggctcaccgcgctgcaggtgctcagcctccgcgccaacagcctctccggcgagttcccggaggagctcctctcactcgcgtcgctcacggggctgcacctccagctcaacgccttctccggcgcg…
>Os01g0514700	ATGGTGCTCCTCCTGCTGCTCCTGCTCGCGCTCCCGGCGGCGGCGGGCGGGCTGGCGGCGGACGGGCAGGCGCTGCTGGCCTTCAAGGCGGCCGTGCTGCGGGACCCCGAGGGCGCGCTCGCCGACTGGGACGCCTCCACCGCCGCCGACCCCTGCGCCTGGAACGGCGTCTCCTGCGGCGCCGGGTCCGGGGCCGGGGGCGCCGACCGCCGCGTCGTGGCGCTGTCCCTCCCGAGGAAGGGCCTCGTGGGCTCCCTCCCGGCGTCGCCGCTCCCGGCCTCGCTCCGCCACCTCAACCTCCGCAGCAACCGCCTCTTCGGCGAGCTCCCCGCGCCGCTCCTCTCCGCTGCGGCGGGGCTGCAGAGCGTCGTGCTGTACGGGAACGAGCTGTACGGGCCG…
>Os01g0607900	atggccggcgtcgtgacgagggcggtggcggcggcggtgctggtggtggtcgtggtcgtggctgctgccgagctcgtggccgcggagccgccgccgagcgagcggtcggcgctgctggcgttcctggcggcgacgccgcacgagcggcgtctcgggtggaactcctcgacgtcggcgtgcgggtgggtcggggtgacgtgcgacgccgggaacgccacggtggtgcaggtgcggctccccggcgtggggctcatcggcgccatcccgccgggcacgctcggccgcctcaccaacctgcaggtgctctccctccgctccaaccgcatcctcggcggcatccccgacgacgtgctccagctcccccagctccgcctcctcttcctccagaacaacctcctc…
>Os01g0711200	ATGGCGTTGCGCGTGCTCTTCTTGATGCTGTCGGCGTTCCCCGCGAGCTGCCTCGCCGTCGCTGCTCCGATCAGTCCCGACGCCGTGCCATTGCTCGCCTTCAAGTCGGCGTGCGCCGACCCTGCCGCCGCGCTCGTCTCCTGGACGGAGGCCTCCGACCCCTGCTCCGACAGGTGGCGTGGCATCACTTGCCGGAAGCCTTCGCCTTCGCCGCCGCCGTCGTCACCTCCTCGCGTCCGTCGCGTTGTTCTCGAAGGCCTCCGCCTCGGCGGGGATGCTGGAGCCGTCGCCGCGCTCGCTGGCCTCCCTATGCTCTCGTTCCTTAGCCTCAAGAACAACTCGTTTACGGGCTCTCTCGGTGACGTCGACTTCTCCACCTTGGCGCCGCACCTCAAGCTC…
>Os01g0819100	ATGCAAGATCATATACTTACAGCTTTTCTGGTTGTTTCTCTCCTCTTTGCATGCATTCCTCCTGCCAAGAGTGCTGATCTGAACTCCGACAAGCAGGCTCTTCTTGCATTTGCTGCCTCACTGCCACATGGCAGGAAGCTCAACTGGAGCTCTGCAGCCCCAGTCTGCACTTCATGGGTTGGGGTGACTTGCACACCAGACAATAGCCGCGTGCAAACACTACGCCTACCAGCAGTAGGGCTCTTTGGCCCGCTACCCTCAGACACGCTTGGCAAGCTTGATGCCCTGGAGGTATTGAGCCTTAGGTCCAATCGCATCACTGTTGATCTCCCTCCTGAAGTAGGATCCATTCCTTCTCTCCATTCCCTATATCTTCAGCATAATAACCTATCCGGGATC…
>Os01g0821900	ATGGCCGCCGCCTCGCCGCTCGCGCGGCTCCTCGCGGCGCTGCTCGCCGTGGCGGCCGCGGCGACGGCCGCCACCGCGCTCACCGACGACGTGCTCGCGCTGGTGGTCTTCAAGACGGGGGTCGCCGACCCGATGGGCAGGCTCGCCGCGTGGACGGAGGACGACGACCGCCCTTGCTCCTGGCCCGGGGTCGGGTGCGACGCGCGGGCGGGGCGGGTGACGTCGCTGTCCCTCCCGGGGGCGTCGCTCTCCGGCCGCCTCCCGCGCGCGCTGCTCCGCCTCGACGCGCTCGCCTCCCTCTCCCTGCCGCGGAACAACCTCTCCGGCCCGGTGCTCCCGGGCCTCCTCGCCGCGCTCCCCCGCCTCCGCTCCCTCGACCTCTCCTCCAACCGCCTCGCC…
>Os01g0957100	ATGGCGACGCCTATCGCGTTACTGCTGTTCGTGCTGGTGGTGGCGGCGGCGGCTGACAGTACGATGCCGATGCCGGTGAACGAGGAGGTGCTGGGGCTGGTGGTGTTCAAGTCGGCGCTGTCGGACCCCTCCGGCGCGCTGGCGACGTGGACGGAGTCCGACGCGACGCCGTGCGGGTGGGCGCACGTGGAGTGCGACCCGGCGACGTCGCGCGTGCTCCGCCTCGCGCTCGACGGGCTCGGCCTCTCCGGCCGCATGCCGCGGGGGCTCGACCGCCTCGCCGCGCTCCAGTCGCTCTCCGTCGCCCGCAACAACCTCTCCGGCGAGCTCCCCCCGGGGCTCTCCCTGCTCGCCTCGCTCCGCTCCATCGACCTCTCCTACAACGCCTTCTCCGGCCCG…
>Os03g0127700	atgaggcagacgcgctcgctggcggcggcggcggccgttctggtggtgggtgtggtgctgcattgggtgggggtggtggacgcggcgacggcggcggagagggggatactgctggagttcaaggccgccgtgaccgacccgaacggcgcgctcgcgtcgtggacggcgggaggggacccctgcgtggacttcgccggggtgacgtgcgacccgtcgtcccgcgccgtgcagcgcctgcgcgtccacggcgcgggcatcgccgggaagctcaccccgtcgctggcgcggctggcgtcgctcgagtccgtctcgctcttcggcaacggcctctccggcggcatcccctccagcttcagcgcgctcggccccacgctccacaagctcaacctcagccgcaac…
>Os03g0223000	ATGGCGCCAATGCCGGCGCCGGCCGTGGCTCTGGCGGTTCTGGTGCTCCTCTCCGCCGTTCCGGGGTACTTCTCCGACGACCTCAACACCGACGCGCAGGCGTTGCAGGCGCTGCGGTCGGCGGTGGGGAAGTCGGCGCTGCCGTCGTGGAACAGCAGCACGCCGACGTGCAATTGGCAGGGGGTGACGTGCGAGAGCGGCCGCGTCACCGAGCTCCGCCTCCCCGGCGCCGGCCTCATGGGCACCCTCCCGTCGAACGTGCTCGGCAACCTCTCCGCGCTCCGCACGCTCTCCCTCCGCTACAACGCGCTCACGGGCCCCATCCCCGACGACCTCTCCCGCCTGCCCGAGCTCCGGGCCATCTACTTCCAGCACAACAGCTTCTCCGGCGAGGTCCCG…
>Os03g0266800	ATGGGCTCTTTTCTGAGAAAACAGCCCAGTTTCCTCTTAATTTTGTTAATTCTGCACCTTGGTGCTCGTGAAGCAAGAGCACTAAGTTCAGATGGTGAAGCACTTCTTGCCTTCAAGAAGGCAGTTACAACTTCTGATGGGATATTTCTCAACTGGCGTGAACAAGATGTGGATCCTTGCAATTGGAAGGGTGTTGGATGTGACTCTCACACCAAGAGAGTAGTTTGTCTGATTCTTGCATATCACAAGTTAGTTGGGCCCATACCTCCAGAAATTGGAAGGTTAAATCAGTTGCAAGCTCTATCACTGCAAGGGAATAGCTTGTATGGCTCACTCCCTCCAGAATTGGGAAATTGTACCAAGTTACAACAACTGTATCTACAAGGAAATTATTTAAGT…
>Os03g0297800	atggcggcggtgccggcgggcgggcagccgtcggacggcgtggtgatcgcgcaggccgacctgcagggtttgcaggcgatccggcaagcgctggttgacccgcgcgggttcctgcgcgggtggaacggcacggggctcgacgcgtgctccggcgggtgggccgggatcaagtgcgcgcaggggaaggtggtcgccatccagctccccttcaagggcctcgccggcgcgctctccgacaaggtcggccagctcacggcgctccgcaagctcagcctccacgacaacgcgctcggcgggcagctcccggcctccctcggcttcctccccgagctccggggcgtctacctcttcaacaaccgcttcgccggcgccgtgccgccgcagctcggcgggtgcgcg…
>Os03g0320800	atgcggctcctgatattgtgcttatcgatttgggctgcgtctgcagccgctgccatggctggtacagacatggaggcactattggagttcggcagaggcatccggcaagactcatccggtcatcgggccactccttggaaccccactagcgcgttggattctgatggctgccctctcgattggcatggcgtgcagtgcagcaatggccaaattctgtcaattgcatttgatggagctgggcttgtgggtaatgttagcctgtcggctcttgcgagtatgccgatgcttcagaacttgtccctgtcgaataacaaactggtaggcgtcttgccccgtgatctcgggtctatgacttctttgcagctattggatctttcgaataacatgttctcaggtcaa…
>Os03g0332900	atgggctataaaatttttgaaggttctttggttctactgtcgttacttcttttcacctcattggccgtggcagacatcgcctctgagaagcaagcgctccttgcttttgcctctgcagtctaccgtgggaacaaactcaattgggatgtaaacatttctttgtgctcatggcatggtgtaacttgctcgccggaccgatcacgcatatctgcccttagggtaccagctgctggcctgattggtgcaattcctccaaatacccttggcaggcttgtctccctccaagtgttaagcctgagatctaatcgtttgattggaagtatcccatctgatatcacctcacttccttctttgcagtccatatttcttcaggataatgaactgtcaggagatttgcct…
>Os03g0335500	atgcgggctctggtggtgctggttggcttggcctgcctcgccttcgtggcggaggccaagggcggcggcgcggcctcggcggcggcgctggacgacgacgtgctggggctgatcgtgttcaaggccgacgtggtggacccggaggggcggctcgcgacgtggagcgaggacgacgagcggccgtgcgcttgggccggtgtcacctgcgacccgctcaccggccgcgtcgcggggctctccctcgccggcttcggcctctccggcaagctcggccgcggcctcctccgcctcgagtcgctccagtccctctcgctctccggcaacaacttctccggcgacctccccgccgacctcgcccgcctcccggacctccagtcgctggacctcagcgccaacgct…
>Os03g0712400	ATGCGGGCGGCGTGGCGGCCGGCGAGCGGCCGCCGCGTGGCGCTGGCGGCGATGGTGGTGCTGTCCGTGGTGGTGGCGGCGGCGATGGCGGACGACCTGGCGGGGGACGCGAGGGCGCTGCTGGCGTTCAGGGACGCGGTGGGGAGGCACGTGGCGTGGAACGGGAGCGACCCGGGCGGAGCGTGCTCGTGGACGGGGGTGACCTGCGAGGGCGGCAGGGTGGCGGTGCTGCGGCTCCCCGGGGCGGCGCTGGCGGGGCGGGTGCCCGAGGGGACGCTCGGGAACCTGACGGCGCTGCACACGCTCAGCCTCCGCCTCAACGCGCTCGCCGGCGCGCTCCCGGGCGACCTCACCTCCGCCGCGGCGCTCCGCAACGTGTTCCTCAACGGGAACAGGCTC…
>Os03g0756200	atggtggcggctcgccggagcgcggcctcctcctccttcttcctcctcctgctggtgctcgccgtccgcgtccgcgcctcttccgaccgtgtccaagaacgggacagatcggcgctcctcgagctccggggcgccgccgggctgctggggcggtggccgacgggctccgccgtcgctgaccactgctcctggcccggggtgacctgcgatgcgagtcgccgggtcgtcgccgtcgccgtcgccgcgccccctgcctcggggagctcggagctcgccggcgagctttccccggcggtggggctcctcaccgagctgagggagctctccttaccctcgcgcggccttcgcggcgagatccccgcggagatctggaggctggagaagctcgaggtggtcaac…
>Os04g0457800	ATGgcggaggcgcggctgctgcggcggcggcggctgtgcttggcggtgccgttcgtgtgggtggtggcggtggccgtgagccgggtcggcgccaacacGGAGGGtgatgccctatatagtctgcgccaaagtctgaaagatgctaacaatgtgctgcagagttgggatcccactctggtcaatccatgcacatggttccatgtaacttgtaaccctgacaacAGCGTGATCAGAGTTgatcttggaaatgcacaactgtcaggtgcattggttccccagcttgggcagttgaaaaatctgcaatatctggagctttacagcaacaacataagtgggacaatacctaatgaactgggaaacttaactaacttggtcagtttggatctttacctgaacaac…
>Os04g0463000	ATGCTGCCACCGCCGGCCGCCGCGGCCGCCGCGCTCCTGCTGCTCCTGGCGCTCTCCGCCGGGGCCAACGACATCGCGTCGGACGCCGCGGCGCTGCAGGCGTTCATCGCGCCGTTCGGGTCGGCGACCGTGTCGTGGAACACGTCCCAGCCGACGTGCTCGTGGACGGGCGTCGTGTGCTCCGGCGGCCGCGTCGTGGAGGTCCACCTCCCGGGGGTTGGACTCCGCGGCAACGTCCCCGTGGGCGCGCTCGGGGGCCTCGACAAGCTCGCCGTGCTGTCGCTGCGCTACAACGCGCTCTCCGGCCCGCTGCCGTCCGACCTGGCCAAGTGCGCGGAGCTCCGGGTAATTAATCTGCAGTCGAATCACTTCTCCGGCGAGCTCCCCCCGGAGATTCTG…
>Os04g0649700	atgcggcaccgcctccgcctcctcctcgtcgtgctcgtcgccgccgcctatgccgccggcgacgtcgcctcgtcgtactcgcagcctacgctgcccgctgttcccccggtgcaggccgtacggccgccgcccgcggcggtaggcggcgggtcgcactcgcagcccacgttccctcctcgcgcgccggtgcgggccgtgccaccgcccgccacgctggtctcgacggcgaccccgggggcgctgcttgcggcattcctcgccaaggcggatccctccgcgcatctgcggttccctctggcggtgtcgccgtgttcgcacccggccgtctcctgcagcgccgacggccagatcacccgcctggtgctcgagtcgtccgggctgaacgggacgttcgcgccc…
>Os05g0478300	atggccaccgccaccgccgccctcctcctcctcacgctcgccgccatcctcgccgcggcgggcgccgtgaacgacgacgtgctcgcgctggtggtcttcaagtccggggtgtccgacccggggggcgtcctggcggcgtggtcggaggacgccgaccgcgcctgcgcctggcccggggtgtcgtgcgacgcgcgggcggggcgcgtcgacgccgtcgcgctcccgtccgcggggctctccggccgcctcccgcggtccgcgctgctccgcctcgacgcgctcctctccctcgcgctccccgggaacaacctctccggcccgctccccgacgcgctgcccccgcgcgcccgcgcgctcgacctctccgccaactcgctctcaggctacctccccgccgcg…
>Os05g0480400	atgcagcaccttgtgctcatagcctttctttctgcttcgtttttgtttctgcacatcccttgtgccagatgtgctgacctaaactcagacaggcaggcccttcttgcatttgctgcatcagtgccccatggtcgaaaactcaactggactctcacgactcaagtctgcacatcgtgggttgggattacatgcacaccagatgggaggcgtgttcgtgaattgcgtctacctgcagtagggctctttggtcccatcccctcagacacacttggcaagcttgacgcgctacaggtgttgagccttagatccaatcgtctcaccattagcctcccccctgatgtagcatccattccttccctgcattctctttaccttcagcacaacaacttgtccggaatt…
>Os05g0588300	Atggccgcgctccgcctcctgcttctcgcgctcgccgtcgcctgctgcgccgttgccgagccgccgcagcaggagcgctcggctctgcgtgccttcctcgccggcacgccgcacgagcgggcgctcgcctggaacgcctccacgcccgcctgcgcctgggtgggcgtcacctgcgatgccgccaacgccaccgtcgtcgcgctccgcctccccggcgtcggcctcatcggccgcgtcccgcagggcactctcggcgcgctccgcggcctccgggtgctctccctccgatccaaccgcctcttcggcgacgtccccggcgacctcttctccctccccgacctccgctccctcttcctccagggcaacctcttctccggctccgtcccgcccgacgtcgcc…
>Os06g0198900	atggcgcagcctctcctcctcctcctcctcgccgccgccgccgccgccgccgtcgcggtggtggcggtggcgcagacgaacatggccgacgccgaggcgctgatgcagctgaagaagtcgttcaccaactcctcctcgctgtcgtcgtggctcatcaccaacacggacggcgacaagtcgccgtgcgcgccggggtcgcacgagtggcatggcgtcgtgtgctcccgcggcaaggtcaccggcctccgcctcaatggcctccgcctcggcggcaccgtcgacgtcggcgcgctcgtcggcttccacaacctgcggtccgtgtcgttcgccggcaacaacttctccggcccgctccccgccgtcgaccggctgacgtcgatcaagtccatgttcttctcc…
>Os06g0663000	atggccggcgtcgccgccgtgcgcctcctcctcctgcaggccgcggcggcgctcgccctcgccgcggcggcggccgccggggggccggaggccgccacgctgctggcgttccggggggcgctgcgggggccgcacggcgcgccgccggagccgctcagccagtgggccaccaccacccccggcccctgcgccggcgccggcaccggcgtgtcgctgtggtacggcgtgacatgccaccagcggacggggcaggtgcgcggcctccgcctcgagtacctcggcctccagggccccgccccggacatggcgccgctcgccgcgctccgggggctccgcgccctcagcatcgccaacaacaacctcacggggccgttccccgacgtgtccatgctcccggcg…
>Os07g0145400	ATGGGGATTCTTGGGAGTTTTTTGGTGCTGCTCCTGCTTGCTGCCCCTGCATTTGGCCAGCTACCTTCACAGGACATCCTTGCGCTCCTTGCTTTCAAGAAGGGCATCACTCATGACCCTGCTGGATTCATCACCGATTCGTGGAACGACGAGTCGATTGATTTCAATGGCTGTCCGGCTTCCTGGAACGGCATCGTGTGCAATGGCGCAAACGTGGCAGGGGTTGTGCTTGATGGCCATGGCATCTCCGGTGTCGCCGATCTGTCCGTGTTCGTCAATCTGACTATGCTTGTGAAGCTCTCTATGGCCAATAACAATCTGTCTGGGAGCCTGCCGAGCAATGTGGGTAGTCTGAAGAGCCTGAAGTTCATGGATATCTCAAACAACCGGTTCTCGGGG…
>Os07g0574100	atggcagattcccaccattgctgctggttcttgctgctgctcctgctcctcgccgcgtggtgcgtgcgcggagaggccgaggtcgccaatggcggccaccaggatctccctccgctcctctccttcaaatcctacaacccagccgccgccgcgctggagagctgggtcggcggcgacccgtgctccggcgcatggatcggggtgaggtgcagcaggggcagggtggtcggggtgttcctcgacaacgcctcgctcgtcggcggcttggcccccctcctcgggctcgcccgcctcggcgtgctcgccgtcaggaggaactcgctgtccggtcgtctccctcctctcgacaactccaccagcccgaggctgaggcacctgctcgtctcacacaaccagctc…
>Os07g0597200	ATGTCTCCCCTGCTTCTTGGATTCCTCTGCTTACTCCTCTTCGCAGGTCAGGTGGCGGTGGTAGCCAGCGACGACGACAGGGAGGTGCTCGTCGAGCTGAAGAGGTTTCTTCAGGCGAACAACAGGTTCAACCGGGGGGAGTATGACCGGTGGCCGGAGTCCGACGCGTCGCCGTGCCGGTGGGCCGGCGTGACCTGCGACGGGCGCGGCCGCGTCACGGCGCTCGACCTCTCCGGCTCGGCCATCAGCGGCGCCGCGTTCGGCAACTTCTCCCGGCTCACGGCGCTCACGTGGCTCGACCTCTCCGACAACGGCATCGGCGGCGAGCTCCCCGCCGGCGACCTCGCCCAATGCCGCGGCCTCGTGCACCTCAACCTGTCGCACAACCTCATCGCCGGG…
>Os07g0602700	atggccaccctcaacacccaaaccctaatcactctcttcctcctcctgctgctcgctgctgctgccgccgcggccgacgccggtggtggtggtgagagggaggcgctgctgaggttcaaggcgggggtggcctccgacccgggggggttgctccgggggtggacgacggcggcgtcgcccgaccactgcgcctggcccggggtgtcgtgcggcggcaacggcgaggtcgtggcgctcaacgtctcgtcctccccgggccgccgcctcgcgggggcgctgtccccggcggtggcggcgctgcgggggctccgcgtgctggcgctcccttcccacgcgctctccggccagctccccgccgcgatctggtcgctccgccgcctcctcgtgctcgacctctcc…
>Os07g0626500	ATGGCCGCGCTCCTCGTGCTGGTGGTTTTGGTGGTGTTGGGAGGCGGCGGCGCGGCGGGCGACGACGTGGCGGCGCTGCTGGAGTTCAAGAAGGGGATTTCGGACAGGGGGAGGGACCCCGTGCTGGGATCCTGGTCGCCGCCGGCGACGCCCGACGCCGGCGGGGGAGGCGGCGGGTGCCCGTCTGGGTGGAGAGGGGTCGTGTGCGACGGCGGCGCGGTGGTCGGCGTCGCGCTCGACGGGCTCGGCCTCGCCGGGGAGCTCAAGCTGGTGACGCTCTCCGGCATGCGCGCGCTCCAGAACCTGTCCCTCGCCGGGAACGCGTTCTCCGGCCGCCTCCCCCCCGGCATCGGCTACCTCTCCTCGCTCCGCCACCTCGACCTCTCCGGGAACCGCTTC…
>Os07g0681100	atggatcatctcagtattagaaatcctttgtctcttctgctctcactgcagttgtcacttttgttgttcaatcccttgtctgtagcagacttaacctctgaaaagcaagcccttctagactttgcctctgcagtgtatcgtggcaacaggctcaactggagtcaaagcacatcattgtgttcttggcatggcgtaaaatgctcaggagatcagtcacacatatttgaattaagggtaccaggtgctggtctcattggagcaattcctccaaacactcttggaaagcttgactctctccaagttctgagcttacggtctaatcgtttagctggaagccttccatctgatgtgactacgcttccttccttacgatccatataccttcagcacaataacttt…
>Os08g0427600	ATGGCGTCGTCCGGGCGACGCCGCGACGTCCTGCTGCTGCTGCTGCTGCTGGTGCTCGTCGCGCGCGCGGCGGCGGCCGACATGGCGGGCGACCGCGCGGCGCTGCTGGCGCTGCGGGACGCGGTGGGGGGGCGGCACCTGCCGTGGGACCCCTCGGCGCCCACGCCGTGCGGCGGCGCGTGGCGCGGCGTCGGGTGCTCCGCCTCCGGCGACCGCGTCACCGAGCTCCGGCTCCCCGGGAAGAGCCTGAGAGGAGCGGTGCCCGTGGGCACGGTCGGCAACCTCACCGCGCTGCGGACGCTGTCGCTCCGGATGAACGCGATATCCGGCGGGATCCCCGCGGACATCGGCGGCTGCGTCCAGCTCCGGTCGCTGAACCTCTCCGGGAACCGGCTCGCC…
>Os08g0506400	atggcggcagctgcgcgggcggcggcggtggcggtggtggtggtggtggtggtgctcggcgtggaggtggcggctgcgctgaacacggacgggctggcgcttcttgcgctcaagttcgcggtgtcggaggatcccaatggcgcgctctcgacgtggagggacgccgacaacgacccctgcggctggtcgggcgtcacctgcgtcgacggcggtggcggcagggtcgccggcgtggagctcgccaacttctcgctcgcgggctacctcccatccgagctgtcgctgctgtccgagctggtgacgctgtccctgccctacaaccagctcgccggccagatcccggtcgccatcacggcgctgcagaagctcgcggcgctcgacctcgcccacaacctcctc…
>Os08g0521200	ATGGCCGGAGCGCCGTGCCTCCTGCGCGTGCTAGCCGTCTCCTCCTGCCTCTGCCTCCTCGCCGACGCCGCGCGCCTCCTGGCGGCGGCGCCGGCGGAGGAAGCCGACGCGCTGCTCAAGCTCAAGGCCGGCATCGTGGACGGCGGCGGCGCGCTGGACACCTGGGCCGCCGGCACGAGCCCCTGCGATGGCGGCACCTCGGCGTGGGCCGGCGTGGTGTGCAGCAAGGGCAGCGTGCTCGGCCTGCAGCTGGAGAAGGAGGGCCTGTCCGGCGAGCTCGACCTCGCCCCGCTCAAGAGCCTCACCGGCCTCCGCACGCTCAGCTTCATGGACAACGAGTTCGCCGGCGCCATGCCCGACGTGAAGGGCCTCGGCGGGCTCCGCGCCATCTTCCTGTCC…
>Os08g0564700	ATGAGATCTGTGATGATGTGCTGCCTCCTCCTCCTCCTGGTCTCTGCCGCTGCCGGGGCCGAGGGCAAGTCGGAGGTGGCGCTCCTCCTGGAGCGCGTGAAGCCGGCGCTGCAGGGGGAGGGCGAAGTAGGAGGGAACGCGCAGCTGGCCACCTGGACCGCCTCCACCCCGCTCTGCCAGTGGCGCGGCCTCCGCTGGTCCACCGCCGCCACCCTCCCCCGCGAGCTCCCCTGCGGCAACCTCTCTGCAGGCCTCGCCCACCACCCGGTCCCGGACGACCTCCTCCTCCTCCTCTCCATCCGCCTCCCGGCCTCCGCCCTCGCCGGCCACCTCCCTCCCGAACTCGCCGCTTTCTCCGCCCTCGCCTCCATCTTCCTCGCCCACAACTCCCTCTCCGGG…
>Os09g0110100	atggcgatctcgttgctgctgctcctcctcctccttggcgccggccacatgacccagccgacggcggcggcgctcaaccaggacggcgtgctgctcctctccttcaagttctcgctcttggctgacccgctcgcctccctcgccggctggggctactccgacgacacgccctgcgcctggaacggcgtcgtctgcatggccttcccgtcgtcgtcggcgtcggaggcggcgagggtggtgagcgtcgtcctgcccaacgcgcagctggtcggccccattgccagggagctcggcctcatcgagcacctccgccacctcgacctctccggcaacgcgctcaacggcaccgtccccgtcgagctgctgcgcgcgccggagctccgcgtgctctcgctcgcc…
>Os09g0376600	atggagaagagtaaggtcgtcgtctttgccggtcgggtgctcgcgatagtagcgttgctgctggcgtgctgctgcatggcggcggcggcgcagggcggggagggggctagggtgagggagtcgctcatcggattcctgaccgagctcgccggcggcgacaaggagagagcgcgcggcatcgggtgggacgcgtcggtcgaaccgtgcgacggcaaccggacggtgtggcccggcgtcggctgcaacggcgcccccgccggcgatggccggatcacagccatcgtgctggagcgcaaggggctggacggcaccatcaacgcggcgtcgctctgcgccgccgcgcccgcgctccgcgtgctgagcctggagggcaacgcgctgcgcggcgacctccccgcg…
>Os09g0400500	atgccgcgtgcggcggtcggcgtggtcgtcgcgttgttgtggtgcgccgcgctgatcggtggcggcgcgggtgcggggcaggacctcgcggcggacacggcggcgctgcttgcgttccgggacgcggtcggcccgcggctgccgtgggcgtcgtcgtcgtcctcgccgtgcgggtggcgcggcgtccggtgcgacgccggcggtgggcgtgtcgtcgcgctgcagctccccggcgcgaagctggtagggagggtgccgacggggacggtgggaaacctgacggcgctgcggacgctgtcgctgcgctccaacgcgctctccggcgggatcccggtggacatcggcaactgcggggagctccgggcactctacctgcagggaaaccagctcgccggcgag…
>Os10g0492400	Atggcggcggtggtggagggtgtggggtggccagagccggagctggaggcgttgcgcgacgagcggggcgggctggtggcgctgcgggacgcgctgcggtcggggagggacctgcactcgaactggacggggccgccgtgccacggcgggcggagccggtggtacggcgtggcgtgcgacggcgacgggcgggtggtcggcgtgcagctcgacggcgcgcagctcacgggcgcgctccccgcgggggcgctcgccggcgtggcgcggctggagacgctgtccctgcgcgacaacgccatccacggcgcgctcccgcggctcgacgcgctggcgcggctccgcgtcgtggacctgtcgagcaaccggttctcggggcccatcccgcgcgggtacgcggcg…
>Os10g0531700	ATGAGGCGTTCGCCGCGCGCGGCTGCCGCGGCGGTGCTGCCGGTTTTGCTGCCGCTGCTGCTGCTGCTGCTGAATTGGGCAGCGGCGCCGGTGGGCGCGGCGACGGCGGCGGAGACGCGGGCGCTGCTGGAGTTCAAGGCGGCGGTGACCGCGGATCCGGGCGCGGTGCTCGCGAACTGGACGCTGGGCGGCGACCCGTGCCGCGACTTCGGCGGGGTCTCCTGCTACCCCGCGTCCGGCGCCGTGCAGCGGCTGCGCCTCCACGGCGAGGGCCTGGAGGGCGTGCTCTCCCCGTCGCTCGCGCGGCTCCCCGCGCTGGAGTCCGTCTCGCTCTTCGGCAACCGCCTCTCCGGCGTGATCCCGGCGAGCTTCGTCGGCCTCGCGGCCACGCTCCACAAG…
>Os11g0107700	atgcaaggaccacggaggcgaacaccacctgctcctgccgccaaacaaccagccatgctcatgctcggaccattccccgcccaccatcgctgcacactttttctcctcctcactgtcacactcctcccctcgctcgccgccgccgccgcggcgcaccaccaccacgtccacgccgcgggcgacggcgtcgtcatcagccaggccgactaccagggcctacaggccatcaagcacgacctctccgacccctacgccttcctccgctcctggaacgacaccggcctcggcgcctgctccggcgcatgggtcggcatcaagtgcgtccagggcaaggtcgtcgccatcaccctcccatggcgcggcctcgccggcaccctctccgagcgcatcggccagctc…
>Os11g0620500	atggtcaccctcctcctcgccttccgcctctccactctcttcctcctcctcgccgccggcgccatcgccgtcgatcccgatggcgccgccgcgcccgataccgccgccgcgcccgataccgaggcggcggcgctcctccggctcaaggcgtcgctgatcgacccgacgaacgcgctagaggcgtggtcgccgtcgtcgccgtcgccgccgtgcgatgaaacacaccggtggccaagggtgcagtgctacaatggcgtcctcatcggcctccgcctcgcccgcctcaacctctccggcgacttcgacttcgcggcgctgtcgcggctaccggggttgcactccatcaacctcatccgcaacaacttctccggcccgctgccggcgagcctcgccgccgtg…
>Os12g0107700	atgcaaggaccacgccgccgacgagcaccaccagccatgctcagaccattccccgccaccgcccaccatcgctgcacacttctcctcctccttactgtaacactcctcccctcgctcgctgccgccgccgccgcccaccaccaccacctccacgaccacgccgcaggcgacggcgtcgtcatcagccaggcggattaccagggcctacaggccatcaagcacgacctcaccgacccctacgccttcctccgctcctggaacgacaccggcctcggcgcctgctccggcgcatgggtcggcatcaagtgcgtccagggcaaggtcgtcgccatcaccctcccatggcgcggcctcgccggcactctctccgagcgcatcggccagctcacccagctccgc…
>Os12g0638100	ATGGACAGCACAAGCAACAAGATGAAGAAGATGGAGCCGACGAGCGGCGGCCGCCACGGGACTCCGGGGCAGGTGGTGGGCCTGTGCGCTGCCCTCGTCACCGCCATGGCTGCCTCACTGCTCTGCTCCACCTCCATGGCCCTCACCCCGGACGGGCAGGCATTGCTGGAGCTCAAGCTCTCCTTCAATGGCAGCAGCCAGCGGCTGACGACCTGGAAGCCCACCGACCCTAACCCCTGCGGCTGGGAGGGCATCTCCTGCTCCTTCCCCGACCTCAGGGTCCAATCCATAAATCTCCCTTACATGCAGCTTGGGGGCATCATTTCACCTAACATTGGGAAGCTCGACAAGCTGCAGAGAATAGCATTGCACCAGAACAGCTTGCATGGCCCAATCCCT…
>Os01g0124500	atggagcgttcactgctgccgtggttgcttcttcttctctgcttcgccgacggcgtattccaatctcgtgcacagccagacagcaaaggtttcattagcatagactgtggtatccagccgaacacgagctacgtgcacaacacgaccaagatatcctacgtcgccgacgacgacttcaccgacggcggctccaactacaacgtttcgccggagtacatcaaaccgcagctctcgcagcggtactacaacttgcgtgccttccccgacggtgcgcgcaactgctacacggcccggtcgctggcgcctgggatcaagtacctcatccgcgcctctttcttgtatggcaactacgacggcctcaacaagctgccggtgtttcatctctacattggcgtcaac…
>Os01g0171000	ATGAGGATGCGGTGGTGGGCGGCGCCGCTCGCCGCCGTGCTCGCCGTGATCCTGCTGCCGTCGTCCACCGCCACGCTCTCTCCCGCCGGCATCAACTACGAAGTGGTGGCGCTGATGGCCATCAAGACGGAGCTGCAAGACCCCTACAACGTGCTTGACAACTGGGACATCAACTCCGTCGATCCCTGCAGCTGGAGGATGGTCACCTGCTCCGCCGACGGCTACGTCTCCGCGCTAGGTCTGCCCAGCCAAAGCTTGTCAGGCAAATTATCCCCCGGAATTGGGAACCTCACCAGGCTGCAATCTGTGCTATTACAGAACAATGCAATATCTGGCACTATTCCTGCCAGCATAGGCAGGTTGGGGATGCTGCAGACGCTTGACATGTCAGACAATCAG…
>Os01g0206800	ATGGGTGCGCGGTGGGGGCCTCGCCGCGCCACCGTCGGGCCCCACCTCCGCGACGCGCTGCGTCACCTGCTCTTCGTCTTCCTCGTGCTGCTCCAGGCGCAGGCGGGGCGCGGCGGCGCCACGCTCAACGGCGAAGGAATGGCGTTGCTCGAGCTGAGGGAGAGGGTGGAGGCTGACCCCCATGGCGCCTTGCGGGATTGGGATCCGGCAGACGCCACGCCCTGCAGATGGTCCGGCGTGCATTGCTTTGACGGTAAAGTTGAGATTTTGAACTTAACAGGCCGAGAATTGGTGGGAACTCTCGCACCTGAGATTGGACGTCTTCAACTTTTGAAATCTCTCATTCTTCGAAACAACAATTTCCGTGGGAAAATTCCCAAAGAGTTCGGAGGGTTAACT…
>Os01g0577600	ATGGCGGCATCTCGCCTCGTCGCGGCCGCGGCCATTGTCGTCGTCGTCCTCGTCCTGGCCGGCGCGGGCGCGGCGGGCGCGGCGGGCGCGGGGGAGGTGCGGGCGCTGCTGGACCTGGCGGCGGGGCTGGACCCCACGGGGAGGCTGCTGCCGTCGTGGGCGCCGGGGAGGGACCCGTGCGGGCGCGAAGGTGGCGGCGGGTTCGAGGGCGTGGCGTGCGACGGCGCCACGGGGGCCGTCGCCAACGTCTCGCTGCAGGGGAAAGGGCTCGCCGGGACGCTCCCGCCCGCCGTCGCCGGGCTCACGGCGCTCACGGGGCTGTACCTCCACTACAACCGCCTCACCGGCGCGCTCCCCCGCGAGCTCGCCGCCCTCTCCCGCCTCACCGACCTCTACCTC…
>Os01g0674800	ATGTGGAAGATGGTGGACGCGCTGCTGCGTTGCTCCGCGCTCGTCGCGCTGGTTCTTCATTTCGTCGTCAATGGCTGCTCGGCGGTCAACACTGAAGGGTCGGCGCTGCTCAAGTTTCAGTCGAGGGTGGAGGAGGATCCGCATGGCGCCATGGCAGGTTGGAGCGAGCGGGATGGCGATCCTTGCAGTTGGAACGGCGTCCGCTGCGTGGATGGCAGGGTGGTGATTCTTGATTCTGATTGGAAATGCAGTTTACCCATTCGATCAAGGATCATTGTTGCAAAATGTAGCAGGAATCTAAAGGATCTCTCACTAAGAGGTACCTTGGGTCCAGAACTAGGAAGTCTTAGTCATCTGAGGGCTCTTGTACTCTCCAACAACTTGTTCGATGGACCAATA…
>Os01g0810533	ATGATCAGGTTCACAAACATTGACTGTGGCTTCGTAGACGGCGAGAGTTACACGGACAGCACAACAAATTTAACATACGTACCTGATCATGAATTCGTTGAAGGCGGCACACACCATGAAGTTGTGCCAAAGCTAATTAGTGGATCCACCGATGAGCAAGAGAAAACCTTGAGAAGCTTCCCTGATGGCCAACGCAACTGTTACACAATACCGTCCACTAGTGGTAAGAAGTATCTCATCAGAACAACCTTCACTTACGGAAACTACGATGGACTCAGGTCGTCAGAGAACGGTTCCTTATTTCTGTTTGGACTCCACATCGGCGTCAACTTCTGGACAACGGTGAACTTGACAAAACAGGACTCATCAGACACTATCTGGAAAGAGGTGCTCACGGTT…
>Os01g0810750	ATGCTAAAACAGAAGGATTTGATGGTGATCAGCTACAGCTGCTCGGCTGGTACCAAGCTGACATGGATATTGTCGTTGCTGCTCATCCTGGTCGCGGCGACACAAGTCCATGGCGTGTCTCCTCCTGGGTTTTTAAACGTCGACTGCGGATTGACAAATCGTAGTACTTACAATGACACCGACACAACTTTGACGTACGTTTCTGACAGAGAATTTGTCGAGAGCGGCAAGAGCTACGATATTATGGCACAATACATGGCAGATGCTACAAATGAACAAGAAAAAACGTTGAGAAGCTTCCCTGATGGCCAACGGAACTGTTATACATTACCAACCAACAGTAGCAAGAAGTATCTCATCAGAGCCACCTTCACTTATGGAAACTACGATGGGCTCAAC…
>Os01g0816600	atggtggagatgcagtggctgctacttctgttcatgctcttggtgagcctacggctaagcttcagtcagacaaatcctcaagatgtttctgcactccaggcattgatgaagaattggcagaatgaaccgcaaagctggatgggatcgactgatccctgcacctcctgggatggaatttcctgttccaatgggagggtgacagaaatgagattatcaggcattaatctgcaaggcacattaagcaatgcaatagaccaactttcttctttgacatatctggatctgtctaacaacctaaatcttggaggtccacttcctccaagcattgtgaatctgaagcagctcacaactctgattttacttggatgcagtttcactggtgatattccagagcagatc…
>Os01g0818600	ATGGCGAACTTCAGAGGTTTTCGGCGCGCAGTGATCGTGGTTGTTCTGTGCATTTGTCATGTGAATGTCGTAAGGGGACAGAGCACTGACCCTGCTGAAGTAAATGCTCTCAGAGCTATCAAAGGAAGATTAATTGATCCGATGAATAATCTTAAGAATTGGAATAGTGGAGATCCATGCACATCAAGTTGGAAAGGAGTCTTCTGTGACAATATACCAATAAATAATTATCTTCATGTAACAGAATTGCAGTTATTTAAGATGAATCTTTCTGGGACTTTGGCACCAGAGATCGGTCTTCTATCTCAATTGAAAACATTGGATTTCATGTGGAACAACTTGACTGGTAACATACCGAAAGAGATAGGGAATATCCACACACTCAGGCTTATAACTTTG…
>Os01g0960400	atgcggcagtctcgactcttctatctttgctccattatcttcatgttctacttggtgcaaagaacagaagcacagatcactgcaccttgggaagTtgatgctctgaaagctatcaaaggcaatctgatagatccgcaaggacgtctaaacaactggaaccgtggagatccgtgcatgggaaattggtcttatgttcactgttacaatgaaacagcaagtgatggatatctccatgtattagaattGcaacttctaaaattgaatttatctggatctttagctgctgagcttggtcggctatctcacatgcaaataatGgattttatgtggaataacatcagtggcagcatacctaaggaggttggcaacatcacttctctgaaattactGctcttaaat…
>Os01g0976900	ATGGCTCCTCTCTGCTGCTGCCTCCTGCGCGCGCGGCGGCTCCTCTTCTTCTTCTTCTTCTTCTTCTTCTTCTTCTTCGCCGTCGCCGTCGTCTTGTTCTCCTCCGTCTCCGTCGCCCAGATACCTGGGTTCCAGAGCATCGACTGCGGGGGCTCCGGCAACTACACCGACGAGGTCGGGCTGGAGTGGACGGGCGACGAGGCGTACGTGGGCGGGGGCGCAGGCACGACGGCGAGCATCTCGTCCATCTCGGGGCAGGGGCGGCGGCCTTACAGGACGGTGCGGTATTTCCCAGCGGACGGGCGCAAGTACTGCTACAGGGTGAGCGTGAAGGCCAGGACGAGGTACCTGGTGCGTGCGAGCTTCCTGTACGGCAACTTCGACGGCAGCAGGGTGTTC…
>Os02g0136900	ATGCAGTTCAGGCTGGTGATCTTGGTTCTGCTCCTCTCCTGCTCGCTTCAGCTGCTTCGCGCGTTTCCATTCCCCATCCCGTTCTTTGGCCCCTTCACGAGCCCACAAGACGTTGATGCGATAAACGAGCTGTACGCGTCGCTGGGCTCGCCTGACCTCCATGGCTGGGCTTCTTCAGGAGGAGACCCCTGCATGGAAGCATGGCAGGGGGTGCAATGCCTTGGACCCAACATCACTGCAATAGAGCTCAGAGGTGCAGGCCTGGGAGGAAAGCTGAGTGAGACGCTGGGGAAGTTCACTGCCATGACAGCATTGGATCTGAGCAGCAACCGCATTGGGGGAGTGATTCCTGAGAGCTTACCACCTGCAGTAAAACAACTGAATTTATCTTCGAATAGT…
>Os02g0151100	ATGGTCATTACTGGCCGTCTCCGGCCAGCGGCCTCATCTGAGCGCCGACTTCGATGCCTCGACGTCGTCGGAGGTGGAAGGGGGACGCCCCCAGCCACGCGACGCGACGGGCCCCTGAGCGGCTGCGCTGGGTCCCCGAAGTCGCCGCGCGCGTCGTCGCCTTCGTCAGGTTCAGGTTTCATAAGCATCGATTGCGGCATTCCAGAGAAATCGTCCTATCAAGATCCCACATCAAGTATAATATATGTTTCGGACTATGGTTTCATCAGCACAGGAGCAAACCATAACATCTCCTCAGCATACATTAAACCATCACTGGCACAGCGCAATTACAATGTCCGATTCTTTCCAGATGGCACACGGAACTGCTACACCCTGAGGTCCTTGCAGGAGGGAAAC…
>Os02g0176100	ATGcggatggcagcgggagggaggtgctgcttccggagaggggctcccgcggcggtgctcgtgctgccgctgctgctgctgatcGCCGCGGCGGCATTGCCCCGGCGGGCGCTCGCGGCCACCGTCGCCGCCGATGTtgctgctataaatggactgtatgttgcacttggatcaccggctcttcctaaatggactgcgaatggtggtgacccctgtggtgatggttggcagggcgttgtatgtattggctcaaatATAGATTCAATAattttcaatgctgcaaatttggaaggacagttaggcagcctggggaacttcacttcaataaccactatAaatcttagcaacaacaatattggtggaactataccagaagatctacctgttacactgcagcat…
>Os02g0190500	ATGgcggcgctggccgccgcattggttgggtttcttcttgctgtctcgtcggcgccggcgggagCCACCACCGACGCCTCCGACGCtgcggcgcttgggaatctgtattcgtcgtggaacagcccgtcgcagctggctgggtggtcggccggcggcggcggcgacccttgcggcgcggggtggcaggggatctcctgctccggcGCTGGCGTCACCGAAATTaggcttgctggggtaggactggatggctctctgggatatgaactctccagtctattctcattgaagacattAgatttgagcaacaacaacttgcatggttcaattccttaccagctgccaccgaatctcacatatctGaatctggcaaccaacaacttatctggcaaccttccgtac…
>Os02g0236100	ATGGCGGGGCCCCGCGCCCTCGCCGTGGCGGCGGCGGTGGTGGTCGCCGCGTGGGCCGTCGCCGCCGCCGGGGACCCGCCGCTGTCGCCCAAGGGGCTCAACTACGAAGTGGCGGCGCTGATGGCGGTGAAGAGCAGGATGCGGGACGAGAAGGGGGTGATGGGAGGGTGGGACATCAACTCCGTCGACCCGTGCACCTGGTCCATGGTCGCCTGCTCCCCCGACGGATTCGTCGTCTCGCTGCAGATGGCGAACAACGGATTGGCCGGGACGCTGTCGCCGAGCATCGGGAACCTCAGCCACCTGCAGACAATGTTACTACAGAATAACATGATATCAGGTGGCATTCCTCCAGAGATTGGGAAGTTGACCAATCTGAAAGCTCTTGATCTTTCTGGT…
>Os02g0283800	atgagggagctgcgcgtcgccgtcctcatcatcgcggtctcgctgccgtccttctccgcgtccgaccgccaaggagatgccttatatgatatgaaacaaaaactgaatgttactggcaatcagctttcggattggaaccaaaatcaagtcaacccttgtacatggaattctgtaatttgtgacaataacaacaatgttattcaagtaacattggctgctcgtggatttgctggagttttgtcaccaagaattggagaactgaaatatttgactgtcctgtccttggctggtaataggatttccggtggcataccagagcaatttggtaatctttctagtttgacaagcttagatttagaagacaaccttttggtgggagaaataccagcttctcttggc…
>Os02g0728500	ATGGAGgtggctcttgcggtttactcactggtgttgcttgcctccttctccttcccttgcaggcTTGCAAGTGCCCTCCTCTCTCCCAAGGGTGTAAACTATGAAGtgcaagctctcatgatgatcaagacttccctcaaggatcctcacggtgtgctcaagaactgggaccaagactccgtggatccttgcagctggaccatggtcacttgctcacctgagaaCCTTGTCACTGGCCTGgaggctccaagccagaatctttctggcctgctctccgcaagcataggcaacttgaccaatcttgagatagtTcttctgcagaacaacaacatcaatggtccaattccagaagagattggcaggctaacaaaactcaaaacacttgatctctccagtaac…
>Os03g0183800	ATGGGAAGAGCGGATGCGCCATGGCTGCCGCTTCTGCTCCTGTGCTCCTCCTGCTGCTTCTGCATTTGGCCCCAGAAGCAAATCTTGGTCGCTGCAGACACCGACCCTAATGATGTTACTGTCCTCAATACGCTCTTCACTAGCCTGAATTCTCCGGGGCAGCTCAAAGGTTGGCAGGCAAGTGGTGGAGACCCTTGTGGCCAATCATGGCAGGGTATCACGTGCTCAGGATCATCAGTTACTGCAATCAAATTACCAAGCTTGGGGCTCTCCGGTAATTTGGCGTACAATATGAATACCATGGGTTCATTGATTGAGATCGATATGAGCCAAAACAACCTTGGTGGTGGCCAACAGATACAGTACAATCTTCCCACTAATAAGCTTGAGAGGCTCAAT…
>Os03g0329700	atggcggcaccggtgcccggaggctgtgcgaggatgagacgggtggttctcggcgtcgtgctgctgctctcggtgtgcgtccgagcaagccatgccgtgacggatagccaggacacatctgttctccgcgcgttgatggatcagtggcagaacgcgccgccaacgtgggggcagtctgacgacccatgcagcgattcgccatgggatggagtggtatgcagcaacaacagagtgatctccattaaaatttctaccatgggcatcaagggagttctagctgctgacatagggcaactgaccgagcttcaatccctggacatgtcatttaataaggatcttggcggcgtgctcactccaaacatcggaaacttgaagcagcttaccaccttgattctggcc…
>Os03g0397700	ATGGGGAAGCCGAGCTCGAGCTGGTTCAGAGCAGCTTCAGGCTCGGGCATGGCGTCGGTGGGCTTCACTGGAGTGGTGGCGATGCTGCTCATGGCCACAGCGTTCTTGGGGGTCACTGCCGACACTAGCTCAGACGACGTGACTGCCCTAAACACGTTCTACACAAGTCTGAACTCGCCCTCGCAGCTGACAAACTGGGTGGCGCAGAACGGCGACCCTTGTGGCCAGTCTTGGCTTGGGATCACTTGCTCTGGATCAAGGGTGATAACAATAAAATTACCCGGTATGGGGCTCAAGGGGACCTTGGGGTACAACATGAACGTCATGACTGCACTGGTTGAGCTTGATGCTAGCAATAACAATCTTGGAGGAGGTGATATCCCTTATAATCTCCCTCCA…
>Os03g0703200	ATGccctcctgcagaacattggcatctaTGGGATTCACTGGAGTTCTATCACCACGAATTGGAGAGCTTCAGTTTTTGAATGTTTTGtccttgcctggtaataagattactggtggcatacctgagcagatcggcaacctatctagtttgacaagtttggatttggaagacaatttgttggttggaccaataccggcttctcttggccAGCTTTCAAAGCTCCAAATTCTGatactaagtcaaaacaatctcaacggaactatacctgatactgtagcaagaatctcaagcttgacagacattaggttagcctacaataaactctctggttcaatacctggttcgctgtttcaagttgcacgttacaaCttttctggtaataacttgacttgtggagca…
>Os03g0717000	ATGTGGCGGCGGCGGAGGGGGGGTGGTGGTGGCGGAGGAGGAGGGGGTGTGGCGGTGGCGGTGGCGCTGGCGGTGATGCTGGTGGTGGGGGCGGCGGCGGGGGAGACGGCGGCGTCGGACGCGGCGGCGATGCGGGCGGTGGCGAGGGCTCTGGGCGCGGACAAGGCGCTGGGGTGGAGCACTGGCGACCCCTGCTCGTCGCCCAGGGCGTGGGCCGGCGTGACGTGCGACTCGGCGGGGAGGGTCACCGCCGTGCAGGTCGGGAACCGCAGCCTGACGGGGAGGCTGGCGCCCGAGGTCCGCAACCTCACCGCGCTCGCCCGCCTCGAGCTCTTCGACAACTCGATCTCCGGCGAGCTCCCGTCGCTCGCGGGGCTCTCGTCGCTGCAGTACCTGCTC…
>Os03g0744300	ATGGCCCCCGCCGCGGCGGACCCCGACGCCGACGACCCCCCCGCGCGCAGATCCGACGCCACCGACGTCGCCGGCAACACCTGGGACCTCGCCGCGCTGCCGCCCCCGCCGCCCGCGGCGAGGGGCGGCGGCGGCGAGGTCTACATCTACCGCAACACGTACAACCTCGTCCCCCGCTCCATCGGCGGGTGCCGCGGGAGCGTCAGGTCGCTCAAGTTCTTCGGCAACGACGTGGAGGTGCTCCCGCCGGAGGCTGGCGAGCTGGACCAGCTCGAGAGCCTGCAGGTGAAGGTGTCCGCGCCCAGGGTCTCCGGGGCGCCGCTCCGCCGGATGCGGGCGCTCAAGGAGCTCGAGCTCTCCATTGTCCCGCCCAGGCCGTCCGCGTGCTCCATACTGGTC…
>Os03g0773300	atgctcccgcgctgcctcgtcgccgtcgcggttctcctgctcgtcgcgtcccacgccgcgcggggggaggagcggcggcggctgctgctcgcgaggcaggacgtgctcgcgctccacggcctgcgcgggtcgatcggggtgcgggcggagtactggccggtgaagcgctatccctgcagctggactggcgtcgtgtgccgcgccgggcgcgtcgcggagctccgtctcaccgggctccgccgcacccgcgcgggtgcacggagccaggggttcaccgtcgacccgctgcgggagctcacggcgctcgaggttttcaacgcctcggggttcccgctccctggtcggatcccggcgtggtttggcaccggcctcccggcgtcgctggaagtcttggacctc…
>Os03g0791700	ATGGCGGGTGCAAGCCATCACCTGGTCGTCTTCTTGGCAGCGCTGCTCGCGTTGCTCCCGGGAAGCTCGCAGCTGCAGTACTCGCAGACATGGACGCTGTTCAAGATCCAGCAGATGCTGAACCACCCGCCGGTGCTGAGCCACTGGCGCCGGACCACCGACTTCTGCGGCGGCGGCGGCACGGCGGCGCCGTCGGCGGCCGTGGTGTGCTACGGCGACACGGTGACGCAGCTGCACATCGCCGGCGTCCGCGGCGCGCCGCCGCTCCCGATGAACTTCTCCATCGGCGCGCTCGTCATGGCGCTGTCGAGGCTCCCCGACCTCAAGGTGCTCACGCTGTCCGGGCTCGGGCTCTGGGGCCCCCTGCCGGACAAGATCGGCCGCCTCGCCGCGCTGGAG…
>Os04g0291900	AtgcgttcttccagaggtgtcattcgccattccgtgtggtgtctggtgtttgtatggtcatggcgggttGCAGCAGCTCAGGATCAACAAGCACCAAAAACTGATCCAGTCGAAGcggtggccctgaacacgatcatgaggagatggggcaaggaggcatcatcggagtggaatgttagcggtgatctctgcagcggtttcgccgctgacaaaaacgactgggattactatcccaacatcaacccattcatcaaatgcgattgcACTTTCAGCAACAACACACTATGCCGCATTACAAAACTgagGgtaaataagttggacgtggttggtcaaataccttcagagctacagaatctcacccgtctagagaacttGgacttgaactataattacttgact…
>Os04g0576900	atgccgccgccgccaaggctgctgttcttgctcgtcatgctgctggtggtcgcggcgcccggcgcgccggtgttcggggcgaacgcgccgccggaggtgaaggcggagatcgacgcgctactcatgttccggagcgggctgcgcgacccttacgccgccatgtccgggtggaacgcgtcctcgccgtccgcgccctgctcctggcgcggcgtggcgtgtgcggccggcaccggccgcgtcgtcgagctggcgctcccgaaactccgcctgtccggcgccatctccccggcgctgtcatcgctcacgttcgacgtgtccggcaacctcttgtccggccctgtccctgtttccttccctcccagcttgaagtaccttgaactctcctccaatgccttctcc…
>Os04g0616200	atggatcctaggttgagctactgttgctacctccatggctgtctctgcgtgcttgtgctgctgctgtgttcttggagagcagcagatgctcaggctcagcaaccaccacctcacactgatccaaccgaagcggcggcgctgaacgcgatgatggcgaggctggggctgagcgcgccgccgtcgtggaacatcagcagcgacccgtgcagcggcgccgcgacggacgacacgccgctggacgacaacccggccttcaacccggccatcaagtgcgactgctccgatcacaacaacacgctctgccacatcaccagactgaaaatcaacacgctggatgtggtcggcccgatcccagaagagctcaggaacctcactcacctcatcaagctggacttcagg…
>Os04g0616300	ATGAGGGTGATGAGCCATCTCCTCCTCCATGGCGGTGTGCTCCTGCTGCTTCTTGCAGCGGCGGCTGTTCAGGCTCAGCGGGTAGCAACCAAGACTGATCCGACTGAAGCGGCGGCGCTGAACGCGGTGTTCGCGAAGCTCGGGCAGCAGGCGTCGTTGTCGACGGCGACATGGAACATCAGCGGCGACCCCTGCACCGGCGCCGCCACGGACGGCACCCCTATCGACGACAACCCCAACTTCAACCCGGCCATCAAGTGCGACTGCACCTTCCAGAACAACACCGTCTGCCGGATCACCAAGCTGAAAATATATGCCTTAGATGTGCCTGGCACGATACCACAAGAGCTGCGGAACCTCACGCGCTTGACCCATCTGAATTTAGGGCAAAATACATTA…
>Os04g0616400	ATGAGGGTGAGCCATCTCCTCCTCCATGGCGGTGTGTTCCTGCTGCTTCTTGCAGCCGCGGTTGTTCAGGCTCAGCGGGTAGCAACCAAGACTGATCCGACTGAAGCGGCGGCGCTGAACGCGGTGTTCGCGAAGCTCGGGCAGCAAGCGGCGGCGTCATGGAACCTCAGCGGCGACCCGTGCACCGGCGCGGCGACGGACGGCACCGACTTCTCCGACCAGAACACCACCGCGATCAAGTGCGACTGCTCCGACCAGAACAACACCGTGTGCCATATCACTAGGCTGAAGATATATGCCAGAGATGCAGTTGGCCAGATACCAGAAGAGCTGCAGAACCTCAAGCACCTAACCCATCTGAATTTATCACAAAATGTTTTGGCAGGGCCTATACCGTCA…
>Os04g0616500	ATGGGGTGGAGGATGGCGGTGAGTCGGCTCCTCCATGGCTGTGTTCTTGTGCTGCTTCTTGCAGCGGCGGTTGTTCAGGCTCAGCGGGCGGCGACGAGGACTGATCCGACTGAAGCGGCGGCGCTGAACGCGGTGTTCGCGAAGCTAGGGCAGCAGGCGCAGTCGTCATGGAACCTCAGCGGCGACCCCTGCACCGGCCGGGCGACGGACGGCTCCGCCATCGACGACACCAGCTTCAACCCGGCCATCACCTGCGACTGCACCTTCCAGAACAGCACCATCTGCCGCATCACCAAGCTGAAAATACATGCCGTGGATGCGTCTGGCCCGATACCGGAAGAGCTGCGGAACCTCACGCGCTTGACCGATCTGAATTTAGGACAAAATTTATTATCAGGG…
>Os04g0616600	ATGAGGAGGTTCATCAGGTCGAGGGTGAGGAGGCAGATACACCTCCATGGCTCTGTGTTGCTCATCATCCTGCTGCTTCTTGCAGCAGCGGTTGCTCAGGCTCAGCAGGCACCGACCACGAGGACTGATCCCACTGAAGCGGCGGCGCTGAACGCGGTGTTCGCCAAGCTCGGGCAGAAGGCGCAGCCGTCATGGAACATCACCGGCGACCCCTGCACCGGCCGCGCCACGGACGGCTCCTCCACGGAAGACGACAGCTTCAACCCGGCCATCACCTGCGACTGCACCGACCAGAACGGCACCGTCTGCCACATCACCAAGCTGAAGATATACGCCATGGATGCGTCTGGGCCGATACCAGAAGAGCTGAGGAACCTCACCCGCTTGACCAATCTGAAC…
>Os04g0616700	ATGGCTCTCTCTGTGCTCCTGCTGCTTCTTGCAGCGGTTGCTCAGGCTCAGAAAGCACCGACGGCGACGACTGATCGGATTGAGGCGGAGGCGCTGAAGGCTGTGTTCGAGAAGCTCGACCAGAAGGCGGAATGGAACACCACCGGCGATCCGTGCAGCGGCGCGGCGACGGACAGCACCGACATCAACGACTCCAGCATCAACCCGGCCATCAAGTGCGACTGCTCCGACCAGAACAACACAGTGTGCCACATCACCGGGCTGAAGATATATGACAAGGATGCAACTGGCCAGATACCAGGAGAGCTGCGGAACCTCACACATTTAACCCATCTAAATTTATCACATAATTTTTTGGTAGGGACTATACCATCGTTCATTGGGGAGTTGGCTGCTATG…
>Os04g0685900	atggccgccctcttcctcctcctcctcctccacgtatcagacgccgccatcaacccgggcgacctgtccgtgctccacgacctgcgccgctcgctgaccaacgccgacgccgtcctcggctggggcgaccccaacgccgccgacccgtgcgccgcatggccgcacatctcctgcgaccgcgccggccgcgtcaacaacatcgacctcaagaacgccggcctcgccgggacgctcccctccaccttcgccgcgctcgacgcgctccaggacctcagcctccagaacaacaacctctccggcgacctcccgtccttccgcggcatggcctccctccgccacgccttcctcaacaacaactccttccgctccatccccgccgacttcttcagcggcctcacc…
>Os05g0170700	atggacgagcggagagctgctgcttccttgctcgccgtgctggttctgagcctcgtggtgtccgcctcctccgccgccgccggcgtggcgcccgcggcgccgccggatgttctttcttccccagccgccgccgccggcgaaggtgaagcggaggcgttgctggccgtcaaggcggcgctgcatgacacggccaacgtcctcgccgactggaacgccggctcaggcggcgtggtcgtcgccggcggcggcggcggcggcggcccgtgcaactggagcatggtgacctgctccaagaccggccatgtgtccgtgctcgatctggctcaccggaatctgtccggcacgctgtcgccggcgatcgggaaactcaggcggctgcgactcctgtttttgcaacac…
>Os05g0253200	ATGTGGCGTTGCTGCAGCAGCAACAGAGCCTCTGGGCTTCTCGTGTGGCTGGTGCTTGTGTGCTCATGGCAGATTGCAGCTGCTCAGCCTCAACAAGCAGCAAAAACTGATCCAACCGAAGTGGCAGCCCTGAACACGATTTTGGGAAGATGGAGCAAGAAGGCATCGTCGGAGTGGAACATCAGTGGCGAGCCCTGCAGCGGTGTGGCCTCGGATCCGAGCAACTGGGATAACTTCCCCAACATCAACCCCCTCATCAAGTGCGCTTGCACTTACTACAACAACACCGTTTGCCACATTACCAAACTGAAGGTATATAAGTTGGACGTGGTTGGTCAAATACCAGCGGAGCTGCAGAATCTCACCTACCTAGAGGACCTGAACCTAAATTTTAATTAC…
>Os05g0256100	ATGCGGCGTGGCAGCAGCAGCAGCAGCGGTTTCGGTGGCCATCTCCTGTGGCTGGTGCTTGTATTGTGGTCATGGCGGATCGCTGCCGCTCAAGCTCAGCAAGCACCAAAAACTGATCCAATCGAAGtgtcagcactaaacacaataatggggagatggggcctgacggcaccatcggaatggaacatcagtggtgagccctgcagcggtgtagcctctgacaattccgactgggataactacccaaaagaccctgccatcaagtgtgactgctcttccaacgacaacaccatctgccatattatcaaactgagagtaagaaagttaaacgttgttggtcgaatacctgcagagctacagaatctcaccttTCTACAAGACCTGaacctgaatcagaat…
>Os05g0256500	ATGCGGCCTAGCATGGCCGGTGTCTTCACCCATCTCGCGTGGCCGCTGCTTGTGCTTGTGCTGTGCTCATGGCGGATTATCGCAGCTGCTCAGGCTCAGCCGCGAACTGATCCAGTCGAAGCGGCGGCGTTGAACACGATCCTGGGGAGATGGGGCAAGACGGCGTCGCCGGAGTGGAACATCAGCGGCGAGCTCTGCAGCGGCGTCGCCTCCGACCTGTCCAACTGGGACGACTACCCAAATCTCAACCCGTTCATCAAGTGCGACTGCAAGTACAACAACGGGACCCTCTGCCACATCAACAAACTGAGGGTGACTAAGTTGGATGTTGTTGGTCCAATACCTTCAGAGCTGCAGAATCTCACCTATCTAGAGGACCTGAACCTGGGTTATAATTAC…
>Os05g0257100	ATGCGGCGTTGCAGTTGCTGGCAGCTATTGTGGCTGGTGCTTGTGTGCTCATGGCGGATCGCTGCAGCTCAGGCTCAGGCGGCACCAAGAACCGATCCAACCGAAGCGGCAGCTCTGAACACAATCCTGGGAAGATGGGGCAAGAAAGCATCATCAGAGTGGAACATCAGTGGCGAGCTTTGTAGTGGCCTGGCTTCCGACAAGACCAACTGGGATGACTACCCCAACATCAACCCATTTATCAAGTGTGACTGCTCCTACAATAACAACTCTGTCTGTCACATTATCAAATTGAGGGTATATAAGTTAAATGTTGTTGGTCAATTACCTTCAGAGCTTCAGAATTTCACCTATATGGAGGACCTGAACCTGGCTTATAATTACTTGAGTGGTGTGGTG…
>Os05g0258400	ATGCGGCGTTGGTGCAGCAGGATGAGCGGTCTCGTGTGGGTGGTGCTTGTGTGCTCATGGACATGGAGGATCGCAGCTGCTCAGGCTCCGCAACCACCAAAAACTGATCCACTCGAGGCGGCGGCCCTGAACACGATACTGGGAAGATGGGGCAAGAAGGCGTCGTCGGAGTGGAACATAAGCGGCGAGCCCTGCAGCGGTCTCGCCTCTGACAAAAGCGACTGGGATAACTACCCCAACATCAATCCATTCATCAAGTGCGACTGCACTTTCAGCAACAACACCCTCTGCCACATTACCAGACTGAGGGTAACAAATTTGAGCGTTGTTGGCGAAATACCTTTGGAGCTGCAGAATTTCACCTATATGCTGGACCTGAACCTGGGCTATAATTACTTG…
>Os05g0261700	ATGCGTTCTTGCAGCATCAGAGGTGTCATTCGCCACCATCTGGCGTGGCTGGTGCTAATTTTGTGCTCATGGCGGGTTGCAGCTGCTCAGGATCAACAAGCACCAAAAACTGATCCAGTCGAAGCGGCTGCTCTGAACACGATACTAGGGAGATGGGGCAAGAAGGCATCACCGGAGTGGAACATCAGCGGTGAGCTCTGCAGCGGTTTCGCAGCTGATAAAACCGATTGGGATAACTACCGCGACATCAACCCGTTCATCAAGTGCGATTGCACATTCAACAACAACACCCTCTGCCACATTACGAGACTGAGGGTAACTTATTTGGATGTAGTTGGTCAAATACCTGCGGAGCTACAGAATCTCACCCATCTAGTGGACCTGAACTTATTCCGTAAT…
>Os05g0263100	ATGTCATGGCACAGGGCCGGTGTCCTGCTGCTAGGGACTCAGTCCTGCCTACCTGTCCCAGAGGTTCCGGCCGTAGGTGGGGTTGGGTCGGTACTCTTGTCTATGGCTAGGATGGGTTGGAAACTATGTCACGTCTTCCGTCCGTATACCGTGGTGGTATGTGGCACGTGGTTACACGTGAGGAAGATGTGTCTTGTGGCGGCTGCTCTGAACACGATACTGGGGAGATGGGGCAAGAAGGCATCGCCGGAGTGGAACATCAGCGGCGAGCTCTGCAGCGGTTTTGCCACTGATAAAACTGACTGGGATTACTACCCCAACATCAACCCGTTCATCAAGTGCGATTGCACGGACAGCAACAACACCCTCTGCCACATTACCAGACTGAGGGTAACTAAT…
>Os05g0305900	ATGGTGAAGAGGCGGCTGTTCTTGCTGCTGTTCTTGTGCTTGTTGGCTGGGTCAAGAATCGCTTCCGCTGACACCAATCCGCAAGATGCGGCTGCGCTAAGATCTTTGATGAAGAAATGGACAAAAAATGTGCCTGCTAGCTGGAGGAAGTCCAATGATCCTTGTGCGAGATGGGATGGAATTACATGTGATAGGAACTCAAGGGTTACATCACTAAATTTATTCGGTATGAACTTGGAAGGGACTCTAAGTGATGATATCGGAAACCTGACTGAACTGACGGTCTTGGATTTATCCTCAAACAGAGGTGTTGGTGGTACTCTCACACCGGCTATTGGGAAGTTGGCTAACCTTAGAATTTTAGCATTGATAGGTTGCAGTTTCAGTGGTAATGTTCCA…
>Os05g0471000	ATGgggacgaggaggaggaggaatccggtgatattcttgttcttgtggttcgtcatggcgtttgagctgtgtgcatctctgaatcatgaagGtgtcgctcttatgaggtttaaagagatgattgatgctgacccatttgatgctctgttggattgggatgaagggaacgccagcccctgttcttggttcggtgtggagtgctcggatgatggtcgagttgtggccctGaacttaccaaatcttgGtctaaagggtatgctacctcaggagattggaacacttgcccatatgcgttccatCattctacacaataactctttctatggaatcatccccacagagatgaaatatttacatgagttaaaggtgttggatctaggatacaatactttcagcgga…
>Os05g0486100	atggagccgcgggtgttgatggctcttgcgctggtggtggtggcggcgggcgtgccggcggtgttgtgccagaccaacgcccaggacgctgcggcgctcgaggggctgaagagccaatggacgaactacccgttgagctggaactccggcgacccctgcggcggcggatgggacggcatcatgtgcaccaacggcagggtgacgacgctgaggctgtcaagcgtcagcctgcagggaacactgagcagcagcatcggccagctcggccagctcacgtacctggatctttccttcaacatcaatctcggtggtccgctgccagctgagattgggaaccttggggagcttacgacactgatcttagctggttgcagcttcactggaaacattccaatagca…
>Os05g0524500	AtggcggcacggtcgtggttgcttctcctctgcttcgtcgccgtcgccaccgccggagtgctccaagctcGTGCCCAACCTGACAGCAACGGtttcatcagcgtagactgtggcctcccggggaagacgggcttcgtggacgacaagaccaagatatcctacgcggcggacgacggcttcaccgacggcggcgcgtgccacaacatctcggcggagtacatcacgccggggctcgccaagcgctaccacaccctgcgcagcttcccggacggcaagcgcaactgctacacgctccggtcactcgtcgccgggctcaagtaccttttccgcaccaccttcttttacggcaactacgacggcctcaacaagctacccgtgtttgatctctacgtcggcgtc…
>Os05g0524600	atggcggcacggtcgtcgttgtttcttctctgcctcgccaccgccaccgccggcgtactccaagctcgtgcccagcctgacagcaaaggtttcatcagcgtagactgcgggctcccggggaagacgagctacattgacgacaagaccaagatatcctacgcctcggacgacggattcaccgacggcggcaagcactacaacgtctcgccggagtacatcaagccggcggtcacggcgcgctactacaacgtgcgcagcttccccgacggcgcgcgcaactgctacacgctccggtcgctcgtggccggcctcaagtatctcatccgcgccaccttcatgtacggcaactacgacggcctcaacaagctgcccgtgtcgtttgacctccacatcggcgtc…
>Os05g0525000	atgttctagtgcctcgccctcgccgccaccgccggcatactccaagctcgtgcccagcttgacagcaaaggtttcatcagcgtagactgtggcctcccggggaagacgagctacgtggacgacaagaccaagatttcctacgcggcggacgacggcttcaccgacggcggctcgttccacaacatctcggcggagtacttcgcaccggcgctctcggcgcgctactacaacgtgcgcagcttccccgacggcgcgcgcaactgctacacgctccggtcgctcgtggccgggcacaagtacctcatccgcgccaccttcatgtacggcaactacgacggcctcagcaagctgccaatcttcgacgtctacatcggcgtcaacttctggatgatggtcaac…
>Os05g0525550	ATGGCGGCATGGTCGTGGTTAATTCTACTATGCCTCGTCGCCGCCGCCACCGCCGGCGTGCTCCAAGCTCGTGCCCAGCCTGATAGCAAAGGTTTCATTAGCGTAGACTGCGGCCTCCCGGGGAAGACGAGCTACGTGGACGACAAGACCAAGATATCCTACGCGGCGGACGACGGCTTCACCGACGGCGGCTCGTTCCACAACATCTCGGCGGAGTACATCACGCCGGCGCTCTCGGCGCGCTACCACAACGTGCGCAGCTTCCCCGACGGCGCGCGCAACTGCTACACGCTCCGGTCGCTCGTGGCCGGCCTCAAGTACCTCATCCGCGCCACCTTCATGTACGGCAACTACGACGGCCTCAGCAAGCTGCCAATCTTCGACGTCTACATCGGCGTC…
>Os05g0525600	atggcggctcggtggtggctgctgctgctgctcggcctcgccgtcgccggcgtcgttcgcggccagggcggcgcgcctgacacgtccggcttcatcagcatagactgcggcttgccggagaagaccagctacgtggacgacgccacgaagctgaagttcacctccgacgacgccttcaccgacgccggcacaatccacaacgtctcgtcggagttcgccacgccgacgacgaccacggacaggagcctgtacaacgtgcgcagcttccccgccggcgcgcgcaactgctacacggtcccgtccgtcgtgccggggtccaagtacctggtccgtgccaagttcttgtacggcaactacgacggcctcaacaagccgccggtgttcgacctccacctcggg…
>Os06g0134700	Atggccgcctcctccgcgcagctcatcttcctcctcctcctcgccgttcttgccgccgcctcatcgcgcaacgacgaggaggcccgcgcgctgatggcgctcaaggagagcctggacccggcggggcgggtgctgggctcgtgggcccgctccggcgagccctgcgggggctcgttcgtcggcgtgacgtgcgacagcggcggccgcgtgacggccatctcgctgcagggccgcgggctctccgggaccctccctccggcgatcgccgggctccggcggctcaccgggctgtacctccactacaacggcatcaagggggctatacccagggagattgggagcctctcggagctcaccgacctttacctcgacgtcaaccacctgaccgggccactgccc…
>Os06g0225300	ATGgccgcgcggcggcgcctcctcctgctcctcgtcctcctgctgtgccgcctcgccGCCGTCCTCCCCACCTCCGAAGtggaggccttgcagggtttcatggcagggttcgccggcggcaacgcggcgttccagagctgggacgcgtccgcgcccaacccttgcacctggttccatgtcacctgtggcccggggaaCCAGGTCATCAGGCTGgatctcgggaaccagtcgctgtccggcgagttgaagcccgacatttggcagctgcaagcattgcaatccctGgaactttatggcaatagcatcagcgggaaaatacctagcgagcttgggcggttagctagcttgcaaactttggatctctacttgaacaatttcaccggtgaaataccgaatgaa…
>Os06g0274500	ATGGAGCCGCCCTTCTTCCTCCTCCTGCTGCTGCTCGTGGTCTCCTCCTCCTCCCCTTCCGCCGCCCTCCTCTCCGCCAAGGGCGTCAACAACGAAGTGCAAGCTCTGATTGTGATCAAGAACCTGCTCAAGGACCCCCATGGCGTGCTCAAGAGCTGGGACCAGAACTCCGTCGACCCCTGCAGCTGGGCCATGATCACCTGCTCCCCGGATTTCCTCGTCACTGGCCTGGAAGCTCCAAGCCAGCATCTCTCTGGCCTGCTCTCACCAAGCATCGGCAACCTGACCAATCTTGAGACTGTTCTCCTGCAGAACAACAACATAACCGGGCCAATCCCAGCAGAGATTGGCAGGCTGGAGAACCTCAAGACGCTTGATCTCTCCAGCAACAGCTTCTAT…
>Os06g0589600	atggcttcccgttcgtcgcgcggcgagcgcgtcggtgtggtgttcgtcctcgtcgtcgtcgtcctctgcgtcgacgtctccacgctggtggccgcgcagccgctggtgtcgtcgcaggcgaagacgctgctctgggtgcgccgcctgctgggtttccccccggcgctcgacgcgctggcgggggcacccgacgcgtgcgcgctgccgccaacgccgtcgctcaccgtggcgtgcgcgggcgggcaggtcaccgagctctccgtgctcggcggccgcgcgcccggcgccgcgctgccggccaacttctccgccgacgcgctcttcaccacgctcacccggctcccggcgctgtcgcgcctcacgctcgcgtcgctcggcgtctggggcgagctcccgggc…
>Os06g0634500	ATGgcggccgccgctttggccggcgttctcctcctCGCCCTCGCGGCGGTGGCGGGAGCCGACACCGACGGCGGCGACGccgcggcgctggggaatctgtactcctcctggaatagcccggctcagctcaccggctggtcggccggcggcggcgacccttgcggtgccgcgtggatgggcgtctcctgcgttggctccGCCGTCACCTCGATcaagctttctggtatggggctgaatggcactcttggctaccaactatccaatctgctagcattgaagacaatggacttgagtagcaacaacttgcatgattcaattccttatcagctgccaccaaatctcgcctatctgaatttggcaggaaataacttttccggtaaccttccatactcgatatcc…
>Os07g0134600	ATGGCGCTGCGGGCGCGGTTGAGGCGGTTGCTGGTGGTGGTGATCCTCGTCGTGGTGGAGGTGGTGGTGGCGCAGCAGCAGCAGCAGGAGAGGTTGGCGTCGGGGTCGGATTTGGCGGGGCTGTTCAGCCTGCGGGCGTCGCTGGGGATACGGGCGAGGGAGTGGCCGGCGAGGGTGGACCCGTGCGGTGGCGGGTGGGCCGGGGTCACCTGCCGCGGGGGGCGCGTCGTCGGGGTCACCGTCGCCGGGTTCCGCCGCACGCGGGTGGGCGCACGGGCGCCGAGGTTCGCCGTCGACGGGGTGAGGAACCTCACGGCGCTGGAGGTGTTCAATGCCTCCGGGTTCCCGCTCCCGGGGGAGATGCCGGCGTGGTTCGGGCGCGGCCTCCCGCCGCCGCTC…
>Os07g0166700	ATGGGAGGGAAGAATCTGGTGGTGTTGTTCTTGGTGTCGGTGGTGATGGCGATGGTGCCAGGGAGCACGCAGCTGCAGGCGTCGCAGACATGGTCGCTGCTCAAGATCCAGCAGATGCTCGGCTACCCGGCGGTGCTCGGCCACTGGCACAACTACACCGACTTCTGCTACGGCGGCGACTACAAGACCACGTCGGCGTTCGTCGAGTGCTACGGCGACAGCGTCACGCAGCTGCACATCATCGGCGGTGGCGGCGGCTCGCCGACGCCGCCGCCGCTGCCCAAGACGTTCTCCATCGACTCCTTCTTCACCACGCTGTCGAGGCTCCCCGACCTCCGGGTGCTCACGCTCACCGGACTCGGACTCTGGGGCCCATTGCCCGGGAAGGTGTCGCGGCTC…
>Os07g0565400	ATGGTGAAGAGCAAGTCCCTGCCCATGATTGCTTCTGCCGCCGTCTTCTTGCTGCTGCTCTCCGCCGCGCTGCCGCTCTCGCAGTCTTACACTTATGAGCAAGATGTGTTTGCAATAAATGGCTTGTACACTGCACTTGGGTCACCTTCAGTGCCTGGATGGATTACAAACGGTGGCGACCCCTGCAATGAAGGCTGGCAGGGTGTTGAATGCGTGGTCTCAAATATTACCTCCATAACTCTCAATGCTGCAAATTTGGGCGGACAACTGGGTAACACACTGGGGAATTTCACATCGCTAATCACCTTagatcttagcaacaataatatcggtggaaccataccagataatctgccaatcacattgcagcgtttTTTCCTTTCTGGTAACCAGCTAAGT…
>Os07g0568100	ATGGCCGCCCGCTTCGGCCCCCTCCTCCTCGTACTCCCCCTCTCCTCCGCGCTGCTCGTCCTCTCCGCCGCCACGGCGCCCCGTGGCCGTCCCAGCCAAGTGGATGTGGGGAGGCAGCTGAGGGAGGAGTTGTGGGAGAGAAACCAAGGGCACGAGATGCTCAGGTCGTGGCGCGACGGTGACCCGTGCTCGCCGTCTCCATGGGAAGGGTTCTCTTGCCGATGGAAGGACGGCAACCTCTTCGTTGTCAAGCTGAACTTTTCTTCAAAGAAACTGCAGGGGCCGATTCCCGCCGCGATTGGTAACTTAACAGAACTAGATGAGATTGATCTGCAGGACAACAACTTCACTGGTTCTATTCCAGAATCTTTCTTTGATCTCACACACTTGCTGAAGCTG…
>Os07g0618400	atggccgtggccactggagctgtgatgctgttcttggcagctactctctctggggttagtgccaacacagactcagatgatgtgaatgctctcaatgtcttgtacacaagcatgaattctccatcccagctgacgaattgggtgtcacaaaatggagacccctgtggacagtcctggcttgggatcacttgctcgggttccagggtgacagcaataaaattatccggcatggggatcaacgggactttgggctacaacatgaatctactgacttcactagttgaacttgatacgagcaagaataatcttggaggcagtgacattccttataaccttcctccaaatcttgagagattaaaccttgcagaaaacaacttcaccggaagcataccatactct…
>Os08g0117700	atggcgtccaccaccaccaagaacgccctgctcctcctcctcctcctcctcctcctctttcctctcctccactcctccctcgcggacgtcgccgccgccgcgccgtcctccgcgtcggcggcggaggtggacgcgctgatggagctgaaggcggcgctggacccgtcgggccgcctgctgccgtcgtgggcgcgcggcggcgacccgtgcggccgcggcgactacttcgagggcgtctcctgcgacgcgcgcggcagggtggcggcggtgtcgctgcaggggaagggactcgccggcgccatctcgccggcggtggccatgctgccggggctcaccgggctgtacctgcactacaacgagctcgccggggccatccctcgccagctcggcgacctcccc…
>Os08g0174700	ATGgcggcgcatcggtgggcggtgtgggcggtgctgctgctgcggctgctcgtgccggcggcgcgggtgctcgccaacatggaaggtgatgcattgcatagcttgaggactaatttagttgatcctaataatgttctacaaagttgggacccaactctggtcaatccgtgcacttggtttcatgttacttgcaataacgACAACAGTGTTATCAGAGTtgatcttgggaatgctgcactatcaggcactttggtcccacaacttgggcaactaaaaaacttgcaatacctggagctctacagtaataacataagcggaacgatacctagtgaacttggaaacctcacaaacttggtcagtttggatttgtacttgaacaacttcactggtccaatacca…
>Os08g0201700	ATGAATGGTGCTGTGCTGCTTCAGATGCTGCTGCTCCTCTTGCTGGCTGCTCGAGCTCAGCAGCAGCAGCAGGTGACGCAGGCCAGGACAGATCCAAAAGAAGTGGCGGCGCTGGACGCGATATTGGGGAGATGGGGCAAGACGACGTCGCCGCTGTGGAAGATGGCCGACGAGCCATGCTACGGCGTCGCCGTCGACGACAGCACCGACCTCGACGGCAACCCCAAGAACAACCCCGGCATCAAGTGCGACTGCTCCTACATCAACGGCACCGTCTGCCATATCACCCAGCTGAAAGTATTTGCACTAAATGTTGTTGGGAAGATTCCAGAGGAACTACAAGATCTAACTTACCTGACATACTTGAATCTAGATCAAAATTACTTGACTGGATATTTA…
>Os08g0202300	ATGGGAAGGCGTTGCGGCGGCGGCGGAGGCGGCCATGGTTGGCAGCTCGGCCTGTACTACTGCCTGGTGGTCGCGTGTTCATGTGTTGTAGCAACTCAGGCTCAGGCTCACCAGGCACCGAGAACTGATCCTGTCGAAGTGGCGGCGCTGAACGCGATTCTGGGGAGGTGGGGCACGAAGCCGCCGACGACATGGAACATCACCGGCGACCCTTGCAGCGGCATCGCCATCGACGAAACGACCGACATCGATAACAGCGAAACCATCAACCCGGGCATCAAGTGCGACTGCTCCTACGACAACACGACCGTCTGCCACATCACCAAGCTGAGGGTGTACGCGTTGGATGTTGTCGGTCCGATACCTGCAGAACTGGAGAATCTCACCTATCTAGCTAAC…
>Os08g0203100	ATGAGGAGGCGCTGCAGCGGCAGCCATGGCAGGCAGCTGCTGCTCCTGTATTGGCTGGTGATCGCGTGTTCTTGGGTTGCAGCTGCTCAGGCTCAGCAAGCTCCAAGAACTGATCCAGTTGAAGTGGCGGCGCTGAACGCGATCCTGGGGAGATGGGGAACGAATCCGCCCAAGACTTGGAACATCACCGGCGGCGACCCCTGCACCGGCACCGCCGTCGACGACACCAACATCGACGACAGCCCCGTCGTCAACCCCGGCATCAAGTGCGACTGCTCCTTCAACAACCGCACCGTCTGCCACATCACCAAGCTGAGGGTGTACGCGTTGAATGTTGTCGGTACGATACCTGCGGAGCTGGAGAGTCTCAGATATCTGGCTAACTTGAACCTGCAGCAA…
>Os08g0203300	ATGATGAGGATACGCTGCAGCAGCAGCAGCAGCGGCGGCCATGGTGGTCATCAGCTCATCCTGTGCTGGCTGGTGATCGCGTGCTCATGGGTTGCAGTAGCTCGAGCTCAGGCTCAGAAGCCGGCAGGAGCAACAACTGATCCAGTCGAAGTGGCGGCGCTGAACACGATTCTGGGGCGATGGGGAACGAAGCCGCCCAAAACGTGGAACATCACCGGCGGCGACCCCTGCACCGGCACCGCCGTCGACGACACCGACATCGACAACAACCCCATCGTCAACCCCGGCATCAAGTGCGACTGCACATTCAACAACAACACCGTCTGCCGCATCGTCAAGCTGAGGGTGTACGCGCTGAATGTTGTCGGTCAGATACCTGCAGAGCTGGAGAAACTCACC…
>Os08g0203400	ATGggtggtgttagtggtaagctggtgtgggtgttgctcgtgatgtgCTCCTCATGGCTGATCGCCGCTGTTCATGCCCAGCAAGCGGCAACAACTGATCCAATCGAAGTggcggcgctggaggcgatcctggggagatggggcaagacgacgtcgccgctgtggaggatgagcggcgagccatgccgcggcgtccccgtcgacggcagcaccgacctcgacggcaaccccaagaacaaccccggcatcaagtgcgactgttcctacaacagcggcaccgtctgccaTATTACCCAGCTGagggtatacgcattgaacgttgtcggtcagatacctgcagaattgcagaacctcacctacctaacttacttGaacctggatcaaaattacttgtcaggc…
>Os08g0203600	ATGGGTGGCCACGTCATCGTGTGGATATTGCTCTCGGTGTGCTCATGGCGGATTTCAGCTGCTCAGGCTCAGCAACCACCAAGAACCGATCCTGTAGAAGTGGCGGCGCTGGAGGCGATCCTGGGGAGATGGAACAAGACCAATTCGCCGGTGTGGAGCATGAGCGGCGAGCCATGCCGCGGCGTCCCCGTCGACGGCGTCACCGGCCTCGACGGCAACCCCAAGAACAACCCCGGCATCAAGTGCGACTGCTCCTACATCAACGGCACCGTCTGCCATATCACCCAGCTGAAGGTATACGCCTTGAACGTTGTCGGTCAGATACCTGCAGAATTACAGAACCTCACCTACCTAAATTACCTGGACCTGGATCAAAATTACTTGTCAGGCCCCATACCA…
>Os08g0203700	ATGagttgcagcagcagcagcgtccatggcttcttgtggctgatgctcgtttatgcgtcctgtgcagctgTTCAAGCTCAGCAAGCAGCGAGAACTGATCCAGCAGAAGtggctgcactgaacacgatcctggggagatggggcctgcgggcgtcgccggcgtggaacatcagcggcgagccctgcagcggcgtcgccatcgacgagaccggcgtcgacaacaaccccaacatcaacccggccatcaagtgcgactgctccttcaacgccggcaccgtctgccacatCATCAGACTGagagtgttctcgttgaacgttgttggtcaaatacctgaggagctgcagaatctctcttatctgaataacttGgatcttcggcgaaattacttgacgggtccc…
>Os08g0442700	ATGgcctccaacctcttcctcctcctcttcttcctcgtcgtctcctacgcgccgttcctcgccttctcctccgagcccctcaaccctgaagtggaggcgctgatcgccatcaggcaggggctggtcgacccgcacggcgtgctgaacaactgggacgaggactccgtcgacccctgcagctgggccatggtcacctgctccgcccacaaCCTCGTCATCGGCCTGggagcgcccagccagggattgtcggggaccctgtccggcaggatcgccaacctcaccaatcttgaacaagtGctgctgcagaacaacaacatcaccggccggctgccgccggagctgggcgcgctgccgaggctgcagacgctcgacctctccaacaaccgcttctccggccgc…
>Os08g0518400	AtggacaccggcgttgaggcggtgcttcggaagattcttgcgtttcattcgcaccaattttcccaggaaaccaagatcaccagggttcCacaagagagttcagagcccattcgacttgaagtgaacatatataggttttccaagaacttgcctatgcagtgccgGtttcataagcatcgactgtggatatactgcaaccccgagttacaccgatactgtggatatactgcaaccccgagttacaccgataccaacacaagtataacatatgtgggcgatgaaggttttatagaagcaggcataaaccacaatgtagaccttaacaacttgcagcagacagatcttgcacggcgatactcaaccatccgtttctttcccaatggaacgcgcaattgttac…
>Os09g0345300	atgccatggaggttggtgccatgtggtcgggggcagctgttcttggtggttcttggtcttcttcttcttcttcttggtgaggtccatcatggctcaggggctagaacagcttccctccctaggctcctcccagctgaagtgcgtactcttcgtcgtatcgcgcagaagatggggatcttgcgttggaacttctccgttgatccatgcaactccggcggtaacggtggctttgggggcactgtgaattgtgactgctccttctacaaccatacattctgccatgttactaacataacactggaagggcaaaacttcactggtgagctcccaccggacttcgccgaattccccaatctcctccaactagatctaagcagaagcttattgcatggtggagtg…
>Os09g0351700	ATGGATGCAGATGGCTTCCTCAGCATTGACTGCGGGCTGGAGGGAGACAAAAATGGCTACACGGACAACAGCAATGGCATCGTTTACACCCCCGACGGCGCCCCGTACGTCGACACCGGGGTGACTAACAATGTGTCCGCCCAGTATGTGAACACATGGGATCGTGCTCTCAACACGCTCCGGAGCTTCCCGCTGACGTTATTCGGCGAGCGGAACTGCTACGCGCTGCCCACCGTCCCCGGGGCCATCTATCTGGTGCGCCTGCGGTTCGCTTACGGCAACTACGATAACATGAACAGCGAGTCTGTTCAGTTCGATCTGTTCCTCGGGGTGAACAAGTGGGACGAGGTGTACATCGCGAATAAGGATAAGGAGTACAGCTCAGAGGCGATGTTTGTG…
>Os09g0353200	ATGGCACCCATGCTCCTCTTCGCTGCACTCATGTTAGCCTCACTATCCGAAGCAGCGGCTGACGATGGGATCGGCGGCCAGTCAGGTTTTGTGAGCATCGACTGCGGCAGGGAGGCCAACTACAGCGACTACAAGGACCCCAAGACCGGCATCGTCTACGTCTCCGACGAGCCGTACATCGACGCCGGCGCAGGGGAGAATCACCGGATCTCCGCCACTGCCACGGCCACCGCCGCCGACAGCTACCTCCTCCAGACGCTCCGGAGCTTCCCCTCCGGCCCGCGCAACTGCTACGCGCTCCCCACCGTCGCCGGGACCAAGTACCTGGTCCGGCTGGGGTTCCTGTACGGCAACTACGACGGCGAGAACAGCTCGTCGTCGTCGGCGTCGTCGCTGCGG…
>Os09g0355400	ATGCCCTGCAGTCCGCCATCTTACCTGTTCATTATTGTCACTGGTGTACTGCTTGTGCTTGTGCACTCCCAGACCTCCTTAGATGAAGACTTTATAAGCATCGATTGTGGCCTTCCCAGTGGCTTTAGCTATGTGGATGAGAAGACAAATATCACATATATTTCAGATGATCAGTACATAGACACGGGAGAAAACCACAACATTTCTTCACAACTCCAAGGGGCAGAACAATTCAGATCAGGTTTAAATCTCAGAAGTTTTCCTACAGGAGGTAGGAATTGCTATACTCTTTATCCTGCCATAAAAGGTCAGAAGTATCTTATAAGAGGAATGTTCATGCATGGGAATTACGATAACAAAGGCCAGGATCTTGTAAGCTCACCAGTGACATTCGACATC…
>Os09g0356000	atggagttcttggctttcttcgccgtactcgtcttagcaacggcggtcgttcctgccgtcagccagcaaggatacctgagcatcgactgcggcctggaggccaacagcagctaccaggacgacaacaggatcttgtacgtgcccgacggtccgtacgtcgacggcggggagaaccacaaggtggcggcggagtacgcgtccagcttccagcgcccagaccagacgctccggagcttcccctccggcgtacggaactgctacacgctccccaccgccgccgggtccaagtacctggtccggctggtgttcgtctacggcaactacgacggcaagaacatctcctcctcctcctcgtccgcggcggcggcggcgctcaggttcgacctgtacctcgggctg…
>Os09g0356800	atggcactcttccttttcctcgctgcaatcgtgttagccgccgcgtctcctgccgtcggccagctgccagcaggtttcttgagcattgactgtggcctagaggccaactacagcggctacaaggacactgacactggcatcgtctacgtctccgacgacccgtacgttgacaccgggaagaaccaccggatctcggccgacagtacctaccagcgtttctaccagacgatcaggagcttccccacaggggagaggaactgctatgctctccccaccgtctacggggacaagtacattgtccgggtgatgatatctaggaacagccagatgatcagcttgttgtggccgacgttgccgcagtttgccctgcacctcggggcgaactactgggacaccgtg…
>Os09g0559900	ATGCTGCGTGTGGGGGATGATCCTCTCCCAGCTGGGAGGCTCCTCCGTCCGTGCTCCCCTCGCTGCGCCGCCATGGCTCGCCGGTGGCCGCCACTGGTGGTCGGCCTCGCTCTCCTCCTCCTCCTCTCCGTCGCGGCCTCCTCCGTGGTGGCCAAGACCGACCAGCCTGACGTTGCTGCTCTGAACGTGATGTTTGAGAGCATGAACAAACCGTCTGAATTGTTGGGTTGGAAAGCGAGCGGCGGTGATCCGTGTGGTGATGACGACGAGTGGAAAGGGATCGAATGCAGCGATTCATCTGTCACAGAGATCAACTTGTCGGGGCTTGGATTAAGCGGCACGCTAGGTTATCAGCTATCGAGCTTGAAATCAGTAACCAAATTCGATGTCAGCAAGAAC…
>Os10g0389800	ATGGCGGCCTGGGCATGGCCGCTCGTCTTCCTCGTCTCGTGCTGCTGTTCTTGGACCCAGCGGCGAATCTTGGTTGCTGCGACCACTGACGCCAATGATGTTACTGTCCTCAATGCGCTATTCACCAGCCTCAATTCGCCGGGGCAGCTGCGCGGTTGGCAGGTGAATGGCGGTGACCCATGTGGCGCCTCATGGCAGGGCATCACCTGCTCTGGATCATCAGTCACAGCAATTAAATTGCCGAGCTTGGGGCTTTCGGGGAATCTGGCCTACAATATGAACACCATGGAGTCCCTAGTTGAGCTTGACATGAGCCAAAATAATCTTGGGGGTGGCCAAAATATTCAATACAATCTTCCAAATAAGAAGCTTGAGAGGCTCAATCTTGCTGGGAACCAG…
>Os11g0102900	ATGCCGTCTGCTTCCGCCGCCGCCGCCGCTCTTGTGCTCCTCTTCCTCGCCTTCTCGCTCTCCAATGCTCAGCCTGGTTTCATCAGCTTGGATTGTGGGGGAGACGATGATTACACGGATGGCATTGGGATCCAGTGGACTTCTGATGCCAAGTTTGTCTCTGCTGGCCAGGAAGCGAACCTCTTGCTCCAAAATCAACAATTGCAGCAATATACCACCGTTCGCTCTTTTCCAGCAGATAACAGGAAGTATTGCTACACCATGAATGTCAGGAACAGAACACGTTACCTTGTTAGAGCAACCTTCCTCTACGGCAACTTCGACAACAGCAATGTCTACCCAAAGTTTGATCTCTCCCTTGGACCGACCCCATGGACCACCGTTGTCATTGATGATGCC…
>Os11g0245200	ATGGGGCATTCTCCAACTTCTTGGAGGATCATCCATCTGTTAGTCTTCCTGATCATTGTTCTTGACCACGCTCTCATAATCTCAGCAGATACAGATCCACAAGATACCTCTGCCCTAAATGGCATAGCAGCTTCCTGGGATAACGCCAAGTCCAAGCTATCAGAATGGGTTGGTAATGATCCATGCGGCGAAAAATGGCCAGGAGTGTACTGCACCCAGAATCGTGTCACCTCAATAAGGCTGTCAAGTTTTGGATTGTCCGGATCACTTTCAGGTGACATACAGTCATTGTCAGAATTACAGTACCTGGACTTGTCTTACAACAACTTGAGCGGTCCACTTCCACCGAACATTGGATCCTTGAGTAACCTTGAAAGCCTGAGCGTTGTTGGCTGCCAA…
>Os11g0448000	ATGGGGAGGGACGCCCGCCGCCTCCCCCTCCTCCCCTTCCTCCTCCTCCTCCTCGCCGCCGCCGCCGGCGTCGCCGAGTCGGCGACCGACGCGGAAGCCATCCACGACCTGGCCAGGTCGGTCCCGGCCCTAGGGTGGGATGGCGACAACGTGTGCGGCTTCGAGGGCGTCACCTGCGAGCGGGGCGGGGCGGGGAAGGTGACGGAGCTCAACCTCGCCGACAGGGGGCTCTCCGGCACGCTCCCGGACTCGCTCTCCTCCCTCACCTCGCTCACCGCGCTGCAGCTCCAGGGGAACGCGCTCACCGGCGCCGTCCCTTCCCTCGCCAGGATGGGCTCCCTCGCCCGCCTCGCCCTCGACGGCAACGCCTTCACCTCCCTCCCCCCCGACTTCCTCCAC…
>Os11g0607200	ATGAAACTAATAGCTTTTGGGCTGTTATTACTGGGGTATATACAATATTTTGCTACACCTGATTCCGAAGTCATAGCATTGTATGAAATAAGGACAATGCTCAATGACAGTCGCGGCGTACTGAATGGCTGGAATAATAATCAAGTTAGTCCCTGCTATTTTCCTTCCATCAGTTGTAATCAAGATCAAAAGGTCATTTCAATAACTTTGAGCTCATCAGGATTATCTGGATTCTTGTCACCCAGCATTGGAAAGCTACTATATTTACAACAGCTATTATTGAATGATAACAACATAACCGGAGGAATTCCACAAGAGTTAGGGAACCTATCAAGCTTAACAACACTAAAACTTGGAGGAAATAGCTTAAATGGTTCAATACCTGACTCTCTTGGCCGT…
>Os12g0102500	atgccgtctgcttccgccgctcttgtgctcctcttcgtcgccttctcgctctccaatgctcagcctggtttcatcagcttggattgcgggggagacgatgattacacggatggcattgggatccagtggacttctgatgccaagtttgtctctgctggccagaaagcgaacctcttgctccaaaatcaacaattgcagcaatataccaccgttcgctcttttccagcagacaacaggaagtattgctacaccatgaatgtcaggaacagaacacgctaccttgttagagccaccttcctctatggcaacttcgacaacagcaatgtctacccaaagtttgatctctcccttggaccgaccccatggaccaccgttgtcattgatgatgccaccacccca…
>Os12g0210400	ATGGGGGTTTCTCCATGGATTATCATCTTCTTGTTGATTGTTCTTGTGCAAGCTTTTGTCGCTTCGGCCGATACGAACGCACAGGACACTTCTGGACTTAACGGGCTTGCAGGTAGCTGGGGCAGCGCACCATCGAATTGGGCTGGCAACGATCCATGTGGAGACAAATGGATTGGGATAATTTGCACCGGGAACCGGGTCACATCCATAAGACTGTCAAGTTTCGGACTGTCCGGGACGCTTTCCGGGGACATTCAGTCCTTATCAGAATTGCAGTACCTGGACTTATCCTACAACAAGAACTTGAATGGCCCCCTTCCTTCAACCATTGGAACCTTGAGCAAGCTCCAAAACTTAATTCTTGTCGGCTGCGGCTTTACAGGTGAAATACCAAAGGAG…
>Os12g0567500	ATGGAGGAAGCCGCCGCAGCAGTTCACCGGCGGTGGCGGCGGCGGCTGCTGCCGAAGCTGATGCTACTCCTGTGCGCCGTCGTCCATGGCCAGCAGCCGGACAGCCTCGGCTTCATCAGCATCGACTGCGGCATCCCCGACGGCGGCGGCTACTCCGACGAGTCCACCCGCGGCCTCCGCTACGTCCCCGACGCCGGCTTCCTCGACGCCGGCGCGGGCCTCAGCGCCGGCATCAACCCGCCCTACACCGACCGCGACCTCGCCGCCCGCTACCTCACCGTCCGCTACTTCCCCGGCGCCGCCTCCGCCGCCGGCGAGCGGGGCGGCTGCTACACGCTCCGGCAGCTCTCGCCGGGAGGGAGGTACCTCGTGAGGGCCACCTTCTACTACGGCAACTAC…

## Sheet: Table S1-Protein
Table S1: Protein sequences of the 309 LKs
Accession Number	Protein sequence*
>Os01g0124500	MERSLLPWLLLLLCFADGVFQSRAQPDSKGFISIDCGIQPNTSYVHNTTKISYVADDDFTDGGSNYNVSPEYIKPQLSQRYYNLRAFPDGARNCYTARSLAPGIKYLIRASFLYGNYDGLNKLPVFHLYIGVNFWTMVNITSLGLGGSRYEEAIVVVPDDFVQVCLINTGTGTPFISSLELRPLDKRLYPQVNATLGLLQLNRLNFGPTDNSLVRYPDDPHDRFWGNWDSYTSSLWKEISTASRVDNLDGDIFDAPTAVMQTAVTPRNASGNIYFFWEPWPQPNDPTPPYTVIFHFSELEILTNNASRQFYINLNGEPLIDTAYEPTYLTARYLYGLEPLERTSRYNITINATANSTLPPLINAAEIFSIISTAVIGTDSQDASSMMAIKDKYQVKKNW…
>Os01g0133900	MPRNSGGGASAILLPLFLSALLLRCFVCYADGGGGGSLDADVAALSDFRLAADRSGALASWDLAANPAPCGTWRGVSCAGGRVTRLVLEGFGLSGDAALPALARLDGLRVLSLKGNGLTGAIPDLSPLAGLKLLFLAGNSLSGPIPPSIGALYRLYRLDLSFNNLSGVVPPELNRLDRLLTLRLDSNRLSGGIDGIALPVLQDFNVSNNLLTGRIPVAMAKFPVGAFGGNAGLCSAPLPPCKDEAQQPNASAAVNASATPPCPPAAAMVASSPSAKPAGAATSGKGKMSCAAVVAIVAGDFAVVGLVAGLLFCYFWPRLSGRRSARRLREGEKIVYSSSPYGATGVVTAAGGTFERGKMVFLEDVSSGGGKRFELDDLLRASAEMLGKGGCGTAYKAVL…
>Os01g0149700	MAIRRMRLALSLLCVLMTIGTGTASDEPALLALKAGLSGSSSSALASWNTSASFCGWEGVTCSHRWPTRVAALDLPSSNLTGTLPPAVGNLTFLRRLNLSSNQLHGEIPPAVGRLRRLLVLDMDHNSISGVIPANLSSCISLTILRIQSNPQLGGRIPPELGNTLPRLKKLQLRKNSLTGKIPASLANLSSLQHLSLSYNKLEGLIPPGLGDIAGLRYLFLNANNLSGELPLSLYNLSSLMMLQVGNNMLHGSIPSDIGRMLPGIQVFGLDVNRFTGVIPHSLSNLSTLTDLYLSDNKFTGFVPPNLGRLQYLQYLYLVGNQLEADNTKGWEFJTSLSNCSQLQEFVLANNSFSGQLPRPIGNLSTTLQMLNLDNNNISGSIPEDIGNLVGLSFLDLGF…
>Os01g0152000	MAMALASFLLLLLSVFMSIFLHFMAVRGADGEDAAALLAFKAVAVGNGGGNGVLASWNGSAGPCSWEGVACGRHGRVVALSLPGHDLSGTLSPAVGNLTSLRKLDLSYNWLHGGIPASLGQLHRLRELDLSFNTFSGEVPSNLTSCTSLEYLALGSNKLAGHIPSELGNTLTQLQVLGLDNNSFVGHWPASLANLTSLGYLSLRMNSLEGTIPPEFGSNMPRLYFLDICSNNLSGALPSSLYNLSSLMGFDAGNNKLDGSIATDIDEKFPHLQSFAVFNNQFSGEIPSSFSNLTNLTSLQLSMNGFSGFVPHNLGRLNALQNLQLGVNMLEAGDIKGWEFVESLTNCSKLEILVLSNNNFTGQFPISIANLSKTLQKLYLGGSRISGSIPSDFGNLVGL…
>Os01g0152600	MAIRLMRRLGLPLLPVLLTIAAASSSDEASLLAFKAGLTGSNSSALASWNSSGASFCNWEGVTCSRRRPTRVASLSLPSSNLAGTLSPAIGNLTFPRRLNLSSNGLYGEIPTSIGRLRRLQWLNLSYNSFSGAFPVNLTSCISLKILDLDYNQLGGIIPVELGNTLTQLQMLLLTNNSIIGPIPPSLANLSLLQDLYLDYNHLEGLIPPCLGNFPVLHELSLEANMLTGEFPHSLWNLSALRVIGVGLNMLQGSIPANIGDKFPAMRFFGLHENRFHGAIPSSLSNLSRLTDLYLADNNFTGFVPPTLGMLHSLKYLYIGTNQLEADNGKGSEFVTSLANCSQLQELMLSHNFFGGQLPRSIVNLSMTLQMLDLENNSFSGTIPHDISNLIGLRLLDLG…
>Os01g0152800	MTIMMSLRLELSLVLILTPIVAAVAGGGSSSSSDEATLLAFKAAFRGSSSSALASWNSSTSFCSWEGVTCDRRTPARVAALTLPSGNLAGGLPPVIGNLSFLQSLNLSSNELYGEIPPSLGRLRRLEILDIGGNSFSGELPANLSSCISMKNLGLAFNQLGGRIPVELGNTLTQLQKLQLQNNSFTGPIPASLANLSLLQYLYMDNNNLEGLIPLDLGKAAALREFSFQQNSLSGIFPSSLWNLSTLTVLAANDNMLQGSIPANIGDKFPGIQYFGLADNQFSGVIPSSLFNLSSLTIVLLYGNRFSGFVPPTVGRLKSLRRLYLYGNRLEANNRKGWEFITSLTNCSQLQQLVISDNSFSGQLPNSVVNLSTTLHKLYLDNNSISGSIPEDIGNLIGL…
>Os01g0153000	MRLLVLLSLISVLTIAGGSTDEATLPAFKAGLSSRTLTSWNSSTSFCNWEGVKCSRHRPTRVVGLSLPSSNLAGTLPPAIGNLTFLRWFNLSSNGLHGEIPPSLGHLQHLRILDLGSNSFSGAFPDNLSSCISLINLTLGYNQLSGHIPVKLGNTLTWLQKLHLGNNSFTGPIPASLANLSSLEFLKLDFNHLKGLIPSSLGNIPNLQKIGLDGNSLSGEFPPSIWNLSKLTVLQVYENKLKGSIPANIGDKLPNMQHFVLSVNQFSGVIPSSLFNLSSLTDVYLDGNKFSGFVPPTVGRLKSLVRLSLSSNRLEANNMKGWEFITSLANCSQLQQLDIAENSFIGQLPISIVNLSTTLQKFFLRGNSVSGSIPTDIGNLIGLDTLDLGSTSLSGVIPE…
>Os01g0170300	MPPGLSRRRRPDAAALLCCVVAVVAACMVGGALAADAQGAALLAWKRTLRGGDTALPDWNPADASPCRWTGVRCNANGRVTELSLQQVDLLGGVPDNLSAAMGTTLERLVLAGANLSGPIPAQLGDLPALTHLDLSNNALTGSIPASLCRPGSKLESLYVNSNHLEGAIPDAIGNLTALRELIIFDNQLDGAIPASIGQMASLEVLRGGGNKNLQGALPPEIGNCSKLTMLGLAETSISGPLPATLGQLKNLNTLAIYTALLSGPIPPELGRCTSLENIYLYENALSGSIPAQLGGLANLKNLLLWQNNLVGVIPPELGACTGLAVVDLSMNGLTGHIPASLGNLSSLQELQLSVNKVSGPIPAELSRCTNLTDLELDNNQISGAIPAELGKLTALRML…
>Os01g0171000	MRMRWWAAPLAAVLAVILLPSSTATLSPAGINYEVVALMAIKTELQDPYNVLDNWDINSVDPCSWRMVTCSADGYVSALGLPSQSLSGKLSPGIGNLTRLQSVLLQNNAISGTIPASIGRLGMLQTLDMSDNQITGSIPSSIGDLKNLNYLKLNNNSLSGVLPDSLAAINGLALVDLSFNNLSGPLPKISSRTFNIVGNPMICGVKSGDNCSSVSMDPLSYPPDDLKTQPQQGIARSHRIAIICGVTVGSVAFATIIVSMLLWWRHRRNQQIFFDVNDQYDPEVCLGHLKRYAFKELRAATNNFNSKNILGEGGYGIVYKGFLRDGAIVAVKRLKDYNAVGGEVQFQTEVEVISLAVHRNLLRLIGFCTTENERLLVYPYMPNGSVASQLRELVNGKPA…
>Os01g0206800	MGARWGPRRATVGPHLRDALRHLLFVFLVLLQAQAGRGGATLNGEGMALLELRERVEADPHGALRDWDPADATPCRWSGVHCFDGKVEILNLTGRELVGTLAPEIGRLQLLKSLILRNNNFRGKIPKEFGGLTALEVLDLSSNNLDGTIPEELMAMPLLKQLSLHDNQFQDDISSLHIQDISDEQAGCLSRKLGCWAGFKDWTSFSDLREKYSTNLASNRTFKSLGEPHIMQNLQSFASAVGRRLLGEVGNLPALSGNYAKSSGPVNSEEIQRTIDVLSLGSGSFSAFPNSEAEVLESAVNTDAAAMQSGAANQSTDEVSGSKHSKWAYFMIIPAAILLISLIVAPILVWRKRGRAAIGPWKTGLSGPLQKAFVTGVPKLNRPELEAACEDFSNIINTF…
>Os01g0223600	MPPPRLPCLAAFLALALVVVVCAAEPDADRAALLDFLAGLGGGRGRINWASSPRVCGNWTGVTCSGDGSRVVALRLPGLGLSGPVPRGTLGRLTALQVLSLRANSLSGEFPEELLSLASLTGLHLQLNAFSGALPPELARLRALQVLDLSFNGFNGTLPAALSNLTQLVALNLSNNSLSGRVPDLGLPALQFLNLSNNHLDGPVPTSLLRFNDTAFAGNNVTRPASASPAGTPPSGSPAAAGAPAKRRVRLSQAAILAIVVGGCVAVSAVIAVFLIAFCNRSGGGGDEEVSRVVSGKSGEKKGRESPESKAVIGKAGDGNRIVFFEGPALAFDLEDLLRASAEVLGKGAFGTAYRAVLEDATTVVVKRLKEVSAGRRDFEQQMELVGRIRHANVAELRA…
>Os01g0228200	MKKEIDIRLAAVQSCRQSLVGVDGPRWFDTANEGCLPAVLHTAELLIISLTVTALAAGASSSPSPSINSSSGGGAAADLAALLAFKAQLADPLGVLAGSWTTNVSFCNWVGVSCSRRRRPERVTGLSLPDAPLGGELTAHLGNLSFLYTLDLTNTSLVGPVPADLGRLRRLRSLLLGDNLLSAAIPPAIANLTMLELLHLGNNNLSGEIPPDLLHGMRRLSRIALHMNQLTGDLPPLLFNGTPSLTFVNLGNNSLTGGVPHGVASSPSSLPMLEYLNLRGNRLAGAVPPAVYNMSRLRGLVLSHNNLTGWIPTTSNGSFHLPMLRTFSISSNGFAGRIPAGLAACRYLQTLSISSNSFVDVVPAWLAQLPYLTELFLGGNQLTGSIPPGLGNLTGVTSL…
>Os01g0239700	MGSGSLLLSLLLVLVVVNVGVAVNQDGLSLLDARRALAAPDGALADWNARDATPCSWTGVSCDAGVGGGAVTGISLAGLNLTGSFPAALCRLPRVASIDLSYNYIGPNLSSDAVAPCKALRRLDLSMNALVGPLPDALAALPELVYLKLDSNNFSGPIPESFGRFKKLESLSLVYNLLGGEVPPFLGGVSTLRELNLSYNPFVAGPVPAELGNLSALRVLWLAGCNLIGAIPASLGRLGNLTDLDLSTNALTGSIPPEITRLTSVVQIELYNNSLTGPIPVGFGKLAELQGVDLAMNRLNGAIPDDFFEAPKLESVHLYANSLTGPVPESVAKAASLVELRLFANRLNGTLPADLGKNSPLVCVDMSDNSISGEIPPAICDRGELEELLMLDNKLSGRI…
>Os01g0514700	MVLLLLLLLALPAAAGGLAADGQALLAFKAAVLRDPEGALADWDASTAADPCAWNGVSCGAGSGAGGADRRVVALSLPRKGLVGSLPASPLPASLRHLNLRSNRLFGELPAPLLSAAAGLQSVVLYGNELYGPIPPELGDLPYLQILDLSSNSLNGTLPPAILRCRRLRSLALGWNNLTGALPQGFARGLSALEHLDLSHNRFSGAVPEDIGNLSRLEGTVDLSHNQFSGQIPASLGRLPEKVYIDLTYNNLSGPIPQNGALENRGPTAFVGNPGLCGPPLKNPCSPDAMPSSNPFVPKDGGSGAPGAGKNKGLGKVAIVAIVLSDVVGILIIALVFFYCYWRAVSSKEKGNGGAAGSKGSRCGKDCGCFSRDESATPSEHTEQYDLVPLDQQVRFDLD…
>Os01g0515300	MLLLLLFALTLGHGARSAAPLPRRGTSLRAQVAALLHWKSTLKGFSQHQLGTWRHDIHPCNWTGITCGDVPWRQRRHGRTTARNAITGIALPGAHLVGGLDTLSFRSFPYLASLDLSDNGHLSGTIPPGISSLLMLSSLNLSSNQLTGNIPPSIGDLGRISSIDLSYNNLTGEIPPALGNLTKLTYLSLLGNKLSGNIPWQLGKLHDISFIDLSLNLLVGPILSLFGNLTKLTSLFLVGNHLSGPIPDELGEIQTLQYLDLQQNNLNGSITSTLGNLTMLKILYIYLNQHTGTIPQVFGMLSSLVELDLSENHLTGSIPSSVGNLTSSVYFSLWGNHITGSIPQEIGNLVNLQQLDLSVNFITGPVPSTIGNMSSLNYILINSNNLSAPIPEEFGNLAS…
>Os01g0523100	MAIPILRRIIPLLMLLLTLWPVPSSSLPDEYSDREALLQFRAALSVSDQLGSLSSWNGSTGSDFCRWGGVTCSRRHPGRVTSLNLSSLGLAGSISPVIGNLTFLQSLDLFNNTLSGDVYFTSQLHRLHYLELAYNDFSGDLPVGLCNCSNLVFLSVEANELHGAIPSCLGSLLQLKVLYLGENNLTGTVPPSLGNLTMLLQIALYQNQLEGTIPEGLSGLRYLQYIQASRNSLSGTLPPLFFNISSLQYLGFSSNKLHGRLPPDAGTRLPNLQVLRLGGIGNNFSGTIPASLSNATEIQVLGLARNSFEGRIPPEIGKLCPVSVQMGSNKLQANDAGDWEFLRYFTNCTRLQVIDLSDNTLGGILPSFIANLSRSIQWLSMAKNQISGIIPPGIGSLKG…
>Os01g0577600	MAASRLVAAAAIVVVVLVLAGAGAAGAAGAGEVRALLDLAAGLDPTGRLLPSWAPGRDPCGREGGGGFEGVACDGATGAVANVSLQGKGLAGTLPPAVAGLTALTGLYLHYNRLTGALPRELAALSRLTDLYLNVNNFSGPIPPEIAAMPSLQVVQLCYNQLTGGVPTQLGLLKRLTVLELQSNHLSGAIPASLGDLPQLVRLDLSFNNLFGSIPVRLALLPRLLALDVRNNTLTGSVPSELAKLQGGFQYANNTDLCGTGLPALRPCTPADLISPDMPQPFSAGISPQITPGSSSDGHGHCTGTHCPPSTKALAAVVVVAVILLAVTGAGMFALSWYRWRKQRVVAGSPAAVGGRCSTDAAGKDSFRKSASSTLVSLEYSNGWDPLADGRGGIGFSQE…
>Os01g0607900	MAGVVTRAVAAAVLVVVVVVAAAELVAAEPPPSERSALLAFLAATPHERRLGWNSSTSACGWVGVTCDAGNATVVQVRLPGVGLIGAIPPGTLGRLTNLQVLSLRSNRILGGIPDDVLQLPQLRLLFLQNNLLSGAIPPAVSKLAALERLVLSSNNLSGPIPFTLNNLTSLRALRLDGNKLSGNIPSISIQSLVVFNVSDNNLNGSIPASLARFPAEDFAGNLQLCGSPLPPCKSFFPSPSPSPGVSPADVPGAASSSKKRRLSGAAIAGIVVGAVVLALLLLVAAVLCAVSKRRRGASEGPKSTTAAAAGAGAAAARGVPPPGSGEGTGMTSSSKEDMGGASGSAAAAVAAVAAEPSRLVFVGKGAGYSFDLEDLLRASAEVLGKGSVGTSYKAVLEE…
>Os01g0674800	MWKMVDALLRCSALVALVLHFVVNGCSAVNTEGSALLKFQSRVEEDPHGAMAGWSERDGDPCSWNGVRCVDGRVVILDSDWKCSLPIRSRIIVAKCSRNLKDLSLRGTLGPELGSLSHLRALVLSNNLFDGPIPKEMSDLAMLEILDLSNNNLTGEVPQEIAEMQSIKHLLLSNNNFQWPLIQNSYRNFDQEIDFDVYDERGDVYQRSENGFESDSSSEENTKDNNNLSAHLSSQFAARNPTVQLSRRRLLEDTNLAAASANAPVPAVASVPSTGTGSFSAFKEIKVPPPLSPPSSPPMSSGPPQRSKRWLYAIVISSIALLFIGIACMFLLCRNKSVATIGPWKTGLSGQLQKAFVTGVPKLQRSELEGACEDFSNIVASYPHYTVYKGTLSSGVEIA…
>Os01g0694000	MALVFFFFVVFHLAVLMAALLLASAPAFATADDLSALLAFRARVSDPSGVLRRGNWTAAAPYCGWLGVTCGGHRHPLRVTALELPGVQLAGSLAPELGELTFLSTLNLSDARLSGPIPDGIGNLPRLLSLDLSSNRLSGNLPSSLGNLTVLEILDLDSNNLTGEIPPDLHNLKNIMYLGLSRNELSGQIPRGMFNGTSQLVFLSLAYNKLTGSIPGAIGFLPNIQVLVLSGNQLSGPIPASLFNMSSLVRMYLGKNNLSGSIPNNGSFNLPMLQTVNLNTNHLTGIVPQGFGACKNLQEFILFSNGFTGGIPPWLASMPQLVNVSLGGNDLSGEIPASLGNLTGLTHLDFTRSNLHGKIPPELGQLTQLRWLNLEMNNLTGSIPASIRNMSMISILDIS…
>Os01g0694100	MALLCISMVLLILLAPCATSLTPPYNNTDLAALLDFKEQVKDPNGILASNWTASAPFCSWIGVSCDSSGKWVTGLEFEDMALEGTISPQIGNLSFLSSLVLSNTTLIGPVPTELDRLPRLQTLVLSYNSLSGTIPSILGNLTRLESLYLNSNKFFGGIPQELANLNNLQILRLSDNDLSGPIPQGLFNNTPNLSRIQLGSNRLTGAIPGSVGSLSKLEMLVLENNLLSGSMPAAIFNMSYLQAIAVTRNNLRGPIPGNESFHLPMLEFFSLGENWFDGPIPSGPSKCQNLDLFSLAVNNFTGSVPSWLATMPNLTAIYLSTNELTGKIPVELSNHTGLLALDLSENNLEGEIPPEFGQLRNLRYISFANNQITGTIPESIGNJSDLTTIDLFVNGLTGS…
>Os01g0711200	MALRVLFLMLSAFPASCLAVAAPISPDAVPLLAFKSACADPAAALVSWTEASDPCSDRWRGITCRKPSPSPPPSSPPRVRRVVLEGLRLGGDAGAVAALAGLPMLSFLSLKNNSFTGSLGDVDFSTLAPHLKLLYLSGNGFSGRFPESVLRLRHLRRLDLSGNRLTCTIPPEIGHRLPSLLTLHLARNSLVGPLPASLGAMARLAKLNVSGNHLQGRIPKRLAAVFPASSFTGNPELCGAPLRRRCNEQLHMVYGGGGSGADTSHQPKRGRRRSNDRWMVAMIMAAVGAAVASLVAAALCGVLWLKNKKPERPRASSRTSSMAREETVRFDGCCVEFDVCTLMRGAAEMLGKGATATTYRVAMGGDNVIVDDASVVEEGKAGEVVVVKRMRRREGATRE…
>Os01g0718300	MDSLWAAIAALFVAAAVVVRGAAAADDAQLLEEFRQAVPNQAALKGWSGGDGACRFPGAGCRNGRLTSLSLAGVPLNAEFRAVAATLLQLGSVEVLSLRGANVSGALSAAGGARCGSKLQALDLSGNAALRGSVADVAALASACGGLKTLNLSGDAVGAAKVGGGGGPGFAGLDSLDLSNNKITDDSDLRWMVDAGVGAVRWLDLALNRISGVPEFTNCSGLQYLDLSGNLIVGEVPGGALSDCRGLKVLNLSFNHLAGVFPPDIAGLTSLNALNLSNNNFSGELPGEAFAKLQQLTALSLSFNHFNGSIPDTVASLPELQQLDLSSNTFSGTIPSSLCQDPNSKLHLLYLQNNYLTGGIPDAVSNCTSLVSLDLSLNYINGSIPASLGDLGNLQDLIL…
>Os01g0742400	MAKAPGPVYLLFLLLALPCCLIPHRGAAQPAANEARLLLQIKRAWGDPAVLAGWNDTAAPAAHCSWPYVTCDTAGRVTNLSLANTNVSGPVSDAVGGLSSLVHLDLYNNNINGTFPTSVYRCVSLRYLNLSQNYLGGELPADIGVGLGENLTTLVLSGNYFTGTIPKSLSRLQKLEWLMLDNNNLTGTIPGELGDLTSLTTLTISTNKLGPGQLPESFKNLTKLTTLWARKCQLVGDMPAYVADMPDLVTLDLAVNNLTGSIPPGIWSLKKLQCLFLFANKLTGDIVVADGAFAAVNLVFIDLSANPKLGGPIPQDFGLLQKLEVIHLYFNNFSGEIPASIGRLPALKEIHLFNNSLTGVLPPELGQKSPDLWDLEVDFNKFTGPIPEGLCDGGKLNIF…
>Os01g0810533	MIRFTNIDCGFVDGESYTDSTTNLTYVPDHEFVEGGTHHEVVPKLISGSTDEQEKTLRSFPDGQRNCYTIPSTSGKKYLIRTTFTYGNYDGLRSSENGSLFLFGLHIGVNFWTTVNLTKQDSSDTIWKEVLTVAPDEFIYVCLVNFGSGTPFISALELRQLDDPMYPFLNLFVSVSYFTRMRFGAVDDFITRYPTDLFDRFWEAAQCYSYPWLNLTTNQTVNKLPGNDNFQVPTLIVQKASTINSGFSWLNISITAGDNLNGQSLELLPIFHFAEIEKNRPNRTFQIYSDGNELHQAFSPSYLQVDSVYLRDRYLHESGTTFTLCKTNSSELPPLINAFEAYSLVRMENLTTDTIDVSSMKQVKTQYNVQRRSWNGDPCSPKEYTWEGVKCNYYDGKQN…
>Os01g0810750	MLKQKDLMVISYSCSAGTKLTWILSLLLILVAATQVHGVSPPGFLNVDCGLTNRSTYNDTDTTLTYVSDREFVESGKSYDIMAQYMADATNEQEKTLRSFPDGQRNCYTLPTNSSKKYLIRATFTYGNYDGLNSSEKGSLFIFGLHIGVNFWTTVNLTKWDPSSTVWKEVITVAPDKSVSVCLINMGSGTPFISTLDLRPLQDTMYPFVNASTSVSYFSRIRFGSVDEYITRFPTDQYDRFWEGWVFTMHTFPWVNKSSNGKVAELPNIDTFGLPPAILGSASTINGNFSWLNISVSASNSLATDLELLPVFHFVELGNNGSKRIFDIYNVDEPQALFSNFSPPSFLSSMFHNWFLRKGRRAYFQLRKTPDSQLPPLINAYEVYSRVQVENFTTASSDV…
>Os01g0816600	MVEMQWLLLLFMLLVSLRLSFSQTNPQDVSALQALMKNWQNEPQSWMGSTDPCTSWDGISCSNGRVTEMRLSGINLQGTLSNAIDQLSSLTYLDLSNNLNLGGPLPPSIVNLKQLTTLILLGCSFTGDIPEQIGALRQLTFLALNSNKFTGGIPPTLGLLSKLFWLDLSDNQLSGKIPVSSGSNPGLDQLVNAEHFHFSENQLTGPIDEKLFSEKMNLIHVIFDNNNFTGPIPGSLGRVSSIQIIRLDHNQFSGPVPGSIANLSRLMELLASNQLNGTVPDLTSANALTYVDLSNNNFMSSPAPRWFSTLTSLTTLFMDSDHLTGTIPSALFSFPQLQQISLAKNSFSGELNMSSNISSLLRVVNLTNNQIFNAEVDPSYTGSLILSGNLICFNNISFC…
>Os01g0818600	MANFRGFRRAVIVVVLCICHVNVVRGQSTDPAEVNALRAIKGRLIDPMNNLKNWNSGDPCTSSWKGVFCDNIPINNYLHVTELQLFKMNLSGTLAPEIGLLSQLKTLDFMWNNLTGNIPKEIGNIHTLRLITLNGNQLSGSLPDEIGYLQNLNRLQIDQNEISGPIPKSFANLTSMRHLHMNNNSLSGQIPSELSRLPELLHLLVDSNNLSGPLPPELAETRSLQILQADNNNFSGSSIPAAYENIPTLLKLSLRNCNLQGGIPDISGIPQFGYLDLSWNQLTGSIPTNKLASNVTTIDLSHNSLNGTIPSSFSGLPNLQFLSIEGNHIDGAVPSTIWSNITFVGNRSLVVDFQNNSLGNIPAAFEPPEEVTILLYGNPVCTNSTPARAARLCQPTSVT…
>Os01g0819100	MQDHILTAFLVVSLLFACIPPAKSADLNSDKQALLAFAASLPHGRKLNWSSAAPVCTSWVGVTCTPDNSRVQTLRLPAVGLFGPLPSDTLGKLDALEVLSLRSNRITVDLPPEVGSIPSLHSLYLQHNNLSGIIPTSLTSTLTFLDLSYNTFDGEIPLRVQNLTQLTALLLQNNSLSGPIPDLQLPKLRHLNLSNNNLSGPIPPSLQRFPANSFLGNAFLCGFPLQPCPGTAPSPSPSPTSPSPGKAKKGFWKRIRTGVIIALAAAGGVLLLILIVLLLICIFKRKKSTEPTTASSSKGKTVAGGRGENPKEEYSSGVQEAERNKLVFFEGCSYNFDLEDLLRASAEVLGKGSYGTTYKAVLEDGTTVVVKRLKEVVVGKKDFEQQMEIVGRVGQHQNV…
>Os01g0821900	MAAASPLARLLAALLAVAAAATAATALTDDVLALVVFKTGVADPMGRLAAWTEDDDRPCSWPGVGCDARAGRVTSLSLPGASLSGRLPRALLRLDALASLSLPRNNLSGPVLPGLLAALPRLRSLDLSSNRLAAPVPAELFAQCRSIRALSLARNELSGYIPPAVTSCASLVSLNLSSNRLAGPIPDGLWSLPSLRSLDLSGNELSGSVPGGFPGSSSLRAVDLSRNLLAGEIPADVGEAALLKSLDVGHNLFTGGLPESLRRLSALRFLGVGGNALAGEVPSWIGEMWALERLDLSGNRFSGAIPDAIAKCKKMVEADLSRNALAGELPWWVFGLPLQRVSVAGNKLYGWVKVPADAALALRALDLSSNGFSGGIPPQITAFAGLQYLNMSSNSFARQ…
>Os01g0878300	MLPQQLQIYLCFILLSLKFGISASLPLETDALLDIKSHLEDPQNYLGNWDESHSPCQFYGVTCDQTSGGVIGISLSNASLSGTISSSFSLLSQLRTLELGANSISGTIPAALANCTNLQVLNLSTNSLTGQLPDLSTFINLQVLDLSTNNFSGPFPAWVGKLSGLTELGLGENNFNEGDVPESIGKLKNLTWLFLGQCNLRGELPVSIFDLVSLGTLDFSRNQIIGVFPIAISNLRNLWKIELYQNNLTGEIPPELAHLTLLSEFDVSQNQLSGILPKEIANLKKLKIFHIYRNNFSGVLPEGLGDLEFLESFSTYENQFSGKFPANLGRFSPLNAIDISENYFSGEFPRFLCQNNKLQFLLALDNNFSGEFPSSYSSCKTLQRFRISQNQFTGRIHSG…
>Os01g0917500	MVSNSFWLFILLVSFIPISAWAESRDISTLFTLRDSITEGKGFLRNWFDSETPPCSWSGITCIGHNVVAIDLSSVPLYAPFPLCIGAFQSLVRLNFSGCGFSGELPEALGNLQNLQYLDLSNNELTGPIPISLYNLKMLKEMVLDYNSLSGQLSPAIAQLQHLTKLSISMNSISGSLPPDLGSLKNLELLDIKMNTFNGSIPATFGNLSCLLHFDASQNNLTGSIFPGITSLTNLLTLDLSSNSFEGTIPREIGQLENLELLILGKNDLTGRIPQEIGSLKQLKLLHLEECQFTGKIPWSISGLSSLTELDISDNNFDAELPSSMGELGNLTQLIAKNAGLSGNMPKELGNCKKLTVINLSFNALIGPIPEEFADLEAIVSFFVEGNKLSGRVPDWIQK…
>Os01g0957100	MATPIALLLFVLVVAAAADSTMPMPVNEEVLGLVVFKSALSDPSGALATWTESDATPCGWAHVECDPATSRVLRLALDGLGLSGRMPRGLDRLAALQSLSVARNNLSGELPPGLSLLASLRSIDLSYNAFSGPLPGDVPLLASLRYLDLTGNAFSGPLPATFPATVRFLMLSGNQFSGPLPQGLSKSSFLLHLNLSGNQLSGSPDFAGALWPLSRLRALDLSRNQFSGTVTTGIANLHNLKTIDLSGNRFFGAVPSDIGLCPHLSTVDISSNAFDGQLPDSIAHLGSLVYFAASGNRFSGDVPAWLGDLAALQHLDFSDNALTGRLPDSLGKLKDLRYLSMSENQLSGAIPDAMSGCTKLAELHLRANNLSGSIPDALFDVGLETLDMSSNALSGVLPS…
>Os01g0960400	MRQSRLFYLCSIIFMFYLVQRTEAQITAPWEVDALKAIKGNLIDPQGRLNNWNRGDPCMGNWSYVHCYNETASDGYLHVLELQLLKLNLSGSLAAELGRLSHMQIMDFMWNNISGSIPKEVGNITSLKLLLLNGNQLTGSLPEEIGFLPNLDRIQIDQNYISGPIPKSFANLNKTKHFHMNNNSLSGQIPPELSRLPSLVHLLLDNNNLSGYLPPELSKLPKLLIIQLDNNNFSGTSIPSSYGNITTLLKLSLRNCSLEGPVPDVSGIPQLGYLDLSWNQLRGSIPSGRPASNITTIDLSHNLLNGSIPGSFSGLPNLQRLSLDNNNLDGSVPSDVWRNIDFSGNRSLILDFQNNSLTNLSNPLSPPANVTILLSGNPICTSPNQLNITQYCQSVPVIV…
>Os01g0976900	MAPLCCCLLRARRLLFFFFFFFFFFFAVAVVLFSSVSVAQIPGFQSIDCGGSGNYTDEVGLEWTGDEAYVGGGAGTTASISSISGQGRRPYRTVRYFPADGRKYCYRVSVKARTRYLVRASFLYGNFDGSRVFPEFDLYVGASRWSTIVIYDESKVVTREMVALAQSGPSLSVCLANATTGHPFISTLELRPLNASLYHTAFEAAFFLSLAARINFGAPTADPVRYPDDPYDRVWESDMARRPNFLVDAAPGTIRVATDNPVFVASGERPPQKVMQTAVVGTLGALTYRLDLNGFPGSGWACSYLAEIEDDAAATARRFKLYIPGLAEVSKPTVDIGENAPGKYRVYQPGYDNISLPFVLPFAFRKTDDSARGPILNAMEIYSYIPILPASPDAVAMDA…
>Os02g0107700	MNSKMIRLFAPFPKFIPLLAVFIISCSLPLAISDDTDTDREALLCFKSQISDPNGSLSSWSNTSQNFCNWQGVSCNNTQTQLRVMVLNVSSKGLSGSIPPCIGNLSSIASLDLSRNAFLGKIPSELGRLGQISYLNLSINSLEGRIPDELSSCSNLQVLGLSNNSFEGEIPPSLTQCTRLQQVILYNNKLEGSIPTRFGTLPELKTLDLSNNALRGDIPPLLGSSPSFVYVDLGGNQLTGGIPEFLVNSSSLQVLRLTQNSLTGEIPPALFNSSTLTTIYLDRNNLVGSIPPITAIAAPIQYLSLEQNKLTGGIPASLGNLSSLVHVSLKANNLVGSIPKSLSKIPTLERLVLTYNNLTGHVPQAIFNISSLKYLSMANNSLIGQLPPDIGNRLPNLEA…
>Os02g0111800	MEATVPVLLLVTVLSLILPSGIGAAAAGDERSALLALKAGFVDTVSALADWTDGGKASPHCKWTGVGCNAAGLVDRLELSGKNLSGKVADDVFRLPALAVLNISNNAFATTLPKSLPSLPSLKVFDVSQNSFEGGFPAGLGGCADLVAVNASGNNFAGPLPEDLANATSLETIDMRGSFFGGAIPAAYRSLTKLKFLGLSGNNITGKIPPEIGEMESLESLIIGYNELEGGIPPELGNLANLQYLDLAVGNLDGPIPPELGKLPALTSLYLYKNNLEGKIPPELGNISTLVFLDLSDNAFTGAIPDEVAQLSHLRLLNLMCNHLDGVVPAAIGDMPKLEVLELWNNSLTGSLPASLGRSSPLQWVDVSSNGFTGGIPAGICDGKALIKLIMFNNGFTGG…
>Os02g0116700	MGSRGGALPVAVLVLLLLLVLKNGAAQSRCSSGDLAALRGFSAGLDGGVDGWPAGVGNASSSSTSDGGDCCAWRGVACDEAGEVVGVVLPNATLRGVVAESLAGLAALRVLNLSSNALRGALPAGLLRLRALQVLDVSVNALEGAVAAAAVVDLPAMREFNVSYNAFNGSHPVLAGAGRLTSYDVSGNSFAGHVDAAALCGASPGLRTLRLSMNGFSGDFPVGFGQCRSLVELSLDGNAIAGALPDDVFGLTSLQVLSLHTNSLSGHLPPSLRNLSSLVRLDVSFNNFTGDLPDVFDAVPGLQELSAPSNLLTGVLPATLSRCSRLRILNLRNNSLAGDIGLDFRALQSLVYLDLGVNRFTGPIPASLPECRAMTALNLGRNNLTGEIPATFAAFTSLS…
>Os02g0136900	MQFRLVILVLLLSCSLQLLRAFPFPIPFFGPFTSPQDVDAINELYASLGSPDLHGWASSGGDPCMEAWQGVQCLGPNITAIELRGAGLGGKLSETLGKFTAMTALDLSSNRIGGVIPESLPPAVKQLNLSSNSLSGKLPDSMAKLNSLSTLHVQNNQLTGTLDVLGDLPLKDLDIENNLFSGPIPEKLINIPKFLRNGNHLTIPTMPGSSPTPDTIPGSPPTPAAAVAAPRSGASHPPIYVIPATPHGAAQGDPPRHGKKVSPAKAAGFSILAAGSLTIAVVLIVFAVSKRRRETSLHGGFLRGVEMSTPDWSGKPSGQSAVVKVDKEQSTVAEEKDTKGSISSYQKNVQESLQNHPLQFKFTIFTVASLQQYTNSFSEQNLMRQTLFGKIYLAEQQDI…
>Os02g0151100	MVITGRLRPAASSERRLRCLDVVGGGRGTPPATRRDGPLSGCAGSPKSPRASSPSSGSGFISIDCGIPEKSSYQDPTSSIIYVSDYGFISTGANHNISSAYIKPSLAQRNYNVRFFPDGTRNCYTLRSLQEGNKYFVRAVFYYANYDSLNKLPVFDLYLGANYWHEVKFSNADAVNWMDIIVVAPADYLQVCLVNKGTGTPFISGLDLRPLKSTLYPEANTTQSLVLINSNRFNMGPTDNSITRYPLDPHDRLWSTYDTIPDWTEISATSVVQNYLTDVYDVPSAVMQSAATVNSSRINFTWDPSDPSVNISSKYFFVLYFSELQSVPSNGLRQFDIIVNNNTWNTQPYTPPFLFADSLSGTVQGLASYSVSLVATKNATLPPILNAMEMYLVKPLTEF…
>Os02g0153100	MEKTMQPLQFSNKNYSNRFPITSFGLALALLLFLASPTSSCTEKESNSLIQFLAWLSKDGGLGMSWKNGTDCCVWEGITCNPNRTVNEVFLATRGLEGIISPSLGNLIGLMRLNLSHNSLSGGLPLELVSSSSIMILDVSFNYLTGDLSDLPSSTHDRPLQVLNISSNLFTGNFPSTTWEVMKSLVALNASNNSFTGKIPTSFCASAPSFALLDISYNQFSGGIPPGLSNCSTLTLLSSGKNNLTGAIPYEIFDITSLKHLSFPNNQLEGSIDGITKLINLVTLDLGGNKFIGSIPHSIGQLKRLEEFHLDNNNMSGELPSTLSDCTNLVTIDLKKNNFSGELTKVNFSTLPNLKTLDVVWNKFNGTIPESIYSCSNLTALRLSFNNFRGQLSEKIGNL…
>Os02g0153200	MTYLGHALVLLLFLASPTSSCTEQERNSLIQFLTGLSKDGGLGMSWKNGTDCCAWEGITCNPNRMVTDVFLASRGLEGVISPSLGNLTGLMRLNLSHNLLSGGLPLELVSSSSIVVLDVSFNYMTGGMSDLPSSTPDRPLQVLNISSNLFTGIFPSTTWQVMKSLVAINASTNSFTGNIPTSFCVSAPSFALLELSNNQFSGGIPPGLGNCSKLTFLSTGRNNLSGTLPYELFNITSLKHLSFPNNQLEGSIEGIMKLINLVTLDLGGNKLIGSIPDSIGQLKRLEKLHLDNNNMSGELPWTLSDCTNLVTIDLKSNSFSGKLTNVNFSTLPNLKTLDVVWNNFSGTVPESIYSCRNLTALRLSYNGFHGQLSERIGNLQYLSFLSIVNISLTNITRTI…
>Os02g0153400	MQKQQQLHSSCKKCSNRCFIDFLRFNLAFALLLLLSLASPTSSCTEQERSSLLQFLSGLSNDGGLAVSWRNAADCCKWEGVTCSADGTVTDVSLASKGLEGRISPSLGNLTGLLRLNLSHNSLSGGLPLELMASSSITVLDISFNHLKGEIHELPSSTPVRPLQVLNISSNSFTGQFPSATWEMMKNLVMLNASNNSFTGHIPSNFCSSSASLTALALCYNHLSGSIPPGFGNCLKLRVLKVGHNNLSGNLPGDLFNATSLEYLSFPNNELNGVINGTLIVNLRNLSTLDLEGNNITGWIPDSIGQLKRLQDLHLGDNNISGELPSALSNCTHLITINLKRNNFSGNLSNVNFSNLSNLKTLDLMGNKFEGTVPESIYSCTNLVALRLSSNNLQGQLSP…
>Os02g0153500	MHPLHSPCKKHSNKFPIPVLALALVLLINLASLTSSCTEQDRSSLLRFLRELSQDGGLAASWQDGTDCCKWDGITCSQDSTVTDVSLASRSLQGRISPSLGNLPGLLRLNLSHNLLSGALPKELLSSSSLITIDVSFNRLDGDLDELPSSTPARPLQVLNISSNLLAGQFPSSTWVVMKNMVALNVSNNSFSGHIPANFCTNSPYLSVLELSYNQLSGSIPPGFGSCSRLRVLKAGHNNLSGTIPDEIFNATSLECLSFPNNDFQGTLEWANVVKLSKLATLDLGENNFSGNISESIGQLNRLEELHLNNNKMFGSIPSNLSNCTSLKIIDLNNNNFSGELIYVNFSNLPNLKTLDLMRNNFSGEIPESIYTCSNLTALRVSSNKLHGQLSKGLGNLKS…
>Os02g0153700	MQLLHYKKHSNKFPIPVLALALVLLINLASLTSSCTEQDRSSLLKFIRELSQDGGLSASWQDGTDCCKWDGIACSQDGTVTDVSLASRNLQGNISPSLGNLTGLLRLNLSHNMLSGALPQELVSSSTIIIVDVSFNRLNGGLNELPSSTPIRPLQVLNISSNLFTGQFPSSIWDVMKNLVALNVSSNKFTGKIPTRFCDSSSNLSVLELCYNQFSGSIPSGLGNCSMLKVLKAGHNKLSGTLPGELFNDVSLEYLSFPNNNLHGEIDGTQIAKLRNLVTLDLGGNQFIGKIPDSISQLKRLEELHLDSNMMSGELPGTLGSCTNLSIIDLKHNNFSGDLGKVNFSALHNLKTLDLYFNNFTGTIPESIYSCSNLTALRLSGNHFHGELSPGIINLKYLS…
>Os02g0153900	MSWRNDRNCCVWEGITCNRNGAVTDISLQSKGLEGHISPSLGNLTSLLRLNLSHNSLSGYLPWELVSSSSISVLDVSFNRLRGELQDPLSPMTAVRPLQVLNISSNSFTGQFPSTTWKAMKNLVALNASNNRFTGQISDHFCSSSPSLMVLDLCYNLFSGGIPPGIGACSRLNVLKVGQNNLSGTLPDELFNATSLEHLSVPNNGLNGTLDSAHIMKLSNLVTLDLGGNNFNGRIPESIGELKKLEELLLGHNNMYGEVPSTLSNCTNLKTIDIKSNSFSGELSKINFSTLPNLQTLDLLLNNFNGTIPQNIYSCSNLIALRMSSNKFHGQLPKGIGNLKSLSFLSISNNSLTNITDTLQILKNSRSLSTLLMGVNFNGELMPEDETIDGFENLQFVSI…
>Os02g0154000	MQPPHSSCKTQSNRFPIPVLGLALVLLLNFTSPTSSCTKQEKSTLLNFLTGFSQDGGLSMSWKDGMDCCEWEGINCSQDKTVTEVSLPSRSLEGHISPSLGNLTGLLRLNLSYNLLSGAIPQELVSSRSLIVIDISFNRLNGGLDELPSSTPARPLQVLNISSNLFKGQFPSSTWKVMKNLVKLNVSNNSFSGHIPTNFCTNSPSFAVLELSYNQFSGGVPPELGNCSMLRVLKAGNNNLSGTLPDELFNATSLDCLSFPNNNLEGNIGSTPVVKLSNVVVLDLGGNNFSGMIPDTIGQLSRLQELHLDNNNLHGELPSALGNCKYLTTINLKSNSFSGDLGKVNFSTLPNLKTLDIDMNNFSGKVPESIYSCSNLIALRLSYNNFYGELSSEIGKLKY…
>Os02g0154200	MQPPHFSYKTQSNRLPIPVLSLALVLLLNFTSPTSSCTEQEKNSLLNFLTGLSKDGGLSMSWKDGVDCCEWEGITCRTDRTVTDVSLPSRSLEGYISPSLGNLTGLLRLNLSYNLLSSVLPQELLSSSKLIVIDISFNRLNGGLDKLPSSTPARPLQVLNISSNLLAGQFPSSTWVVMTNLAALNVSNNSFTGKIPTNFCTNSPSLAVLELSYNQFSGSIPPELGSCSRLRVLKAGHNNLSGTLPDEIFNATSLECLSFPNNNLQGTLEGANVVKLGKLATLDLGENNFSGNIPESIGQLNRLEELHLNNNKMFGSIPSTLSNCTSLKTIDLNSNNFSGELMNVNFSNLPSLQTLDLRQNIFSGKIPETIYSCSNLTALRLSLNKFQGQLSKGLGNLKS…
>Os02g0176100	MRMAAGGRCCFRRGAPAAVLVLPLLLLIAAAALPRRALAATVAADVAAINGLYVALGSPALPKWTANGGDPCGDGWQGVVCIGSNIDSIIFNAANLEGQLGSLGNFTSITTINLSNNNIGGTIPEDLPVTLQHFFMSDNQLTGSIPTSLSMLQSLTDMSLNDNHLDGKLPDAFGSLTGLVNFDISSNNFSGSLPPSLGSLSSLTTLHMQDNQLSGTLDVLQDLPLKDLNIENNLFSGPVPPKLLNVPNFKKDGNPFNTSIAPSASPSSTPTGSTPTQTPSSPSSSGTPSPSSSPSNSSGGSTARDSSSPSSRKHKSSTLRIVGYVLLAIVLFIVTVLLVIFCLSKYQERQSRRDYTTSQVGRVHQRVEEPKVKQASVQSRNDAKKGSTEVPERRQVREI…
>Os02g0190500	MAALAAALVGFLLAVSSAPAGATTDASDAAALGNLYSSWNSPSQLAGWSAGGGGDPCGAGWQGISCSGAGVTEIRLAGVGLDGSLGYELSSLFSLKTLDLSNNNLHGSIPYQLPPNLTYLNLATNNLSGNLPYSISNMVSLEYLNVSHNSLSQQIGDLFGSLNSLSELDVSFNKLTGDLPNSLGSLSNLSSLYMQNNQLTGSVNVLSGLSLTTLNIANNNFNGWIPQEFSSIPDLTLGGNSFTNGPAPPPPPFMPPPPRRPRNRPSHPRGSGDAPEGSVSPAGQGDKKQGLQTGPLVGIVAGSTVGALCALLLLVFCIRNAQKRKDDTSSNSKDFVGPLSVNIERASNREIPEQSPENTSVATMKISPAEKMTPERIYGKTGSMRKTKVPITATPYTVA…
>Os02g0194400	MPFIVTLPFLFPJYHVCLFTLLLCFIPITALAESDIKNLFALRKAIAVGKGFLHNWFELETPPCNWSGISCVGLTVVAIDLSSTPLYVDFPSQIIAFQSLVRLNVSGCGFSGELPEAMVNLQHLQHLDLSDNQLGGPLPASLFDLKMLKVMVLDNNMFSGQLSPAIAHLQQLTVLSISTNSFSGGLPPELGSLKNLEYLDIHTNAFSGSIPASFSNLSRLLYLDANNNNLTGSIFPGIRALVNLVKLDLSSNGLVGAIPKELCQLKNLQSLILSDNELTGSIPEEIGNLKQLEVLNLLKCNLMDTVPLSIGNLEILEGLYISFNSFSGELPASVGELRNLRQLMAKSAGFTGSIPKELGNCKKLTTLVLSGNNFTGTIPEELADLVAVVLFDVEGNRLS…
>Os02g0210700	MISPTSPALFLVLLALTCSWPSSSSAGHGDGNDIDRQALLSFRSLVSDPARALESWRITSLDFCHWHGVTCSTTMPGRVTVLDLSSCQLDGLIPPCIANLSSIERLDLSNNSFHGRIPAELSRLEQLRHLNLSVNSLDGRIPAELSSCSRLEVLSLWNNSLQGEIPASLAQLVHIQLIDLSNNKLQGSIPSGFGTLRELKILNLATNTLVGNIPWLLGSGSSLTYVDLGGNGLSEGIPEFLANSSSLQFLSLTQNKLTGALPRALFNTSSLTAIYLDRNKLIGSIPPVTAVAAPIQYLSLAENNLTSEIPASIGNLSSLVGVSLAANNLVGSIPESLSRIPTLEMLILSINNLSGQVPQSIFNISSLKYLELANNSLIGRLPPDIGYKLPNLQRLILSK…
>Os02g0211200	MIRLFAPCPKFIPLLAVFIISCSLPLAISDDTDTDREALLCFKSQISDPNGSLSSWSNTSQNFCNWQGVSCNNTQTQLRVMALNVSSKGLSGSIPPCIANLSSITSLDLSRNAFLGKIPSELGRLRQISYLNLSINSLEGRIPDELSSCSNLKVLGLSNNSLQGEIPQSLTQCTHLQQVILYNNKLEGSIPTGFGTLPELKTLDLSSNALRGDIPPLLGSSPSFVYVNLGGNQLTGGIPEFLANSSSLQVLRLTQNSLTGEIPPALFNSSTLRTIYLDRNNLVGSIPPVTAIAAPIQYLTLEQNKLTGGIPASLGNLSSLVHVSLKANNLVGSIPESLSKIPTLERLVLTYNNLSGHVPQAIFNISSLKYLSMANNSLIGQLPPDIGNRLPNLEALILS…
>Os02g0211600	MIRLFASCPKLIPLLAVFIFSSSLPLAISDDTDTDREALLCFKSQISDPNGALSSWTNTSLNFCSWQGVSCNSTQPQLRVMALNVSSKGLGGLIPPCIGNLSSIASLDLSNNAFLGKIPSELGRLGQISYLNLSINSLEGRIPDELTSCRNLQVLGLWNNSLQGEIPPSLTQCTHLQQVMLSNNKLEGEIPTGFGTLRELKTLDLSNNALTGDIPPLLGSSPSFIYVDLGVNQLTGGIPEFLANSSSLQVIRLMQNGLTGEIPPSLFNSSKLTTIYLNRNNLVGSIPPITAVAAPIQYLSLAQNKLTGGIPASLGNLSSMVLLSLGANSLVGSIPESLSKIQTLERLVLTYNKLSGNVPQNIFNMTSLKYLGMANNSLIGRLPPDIGNRLPNLETLILS…
>Os02g0211800	MIRLFAPCPKLIPLLAIFIISCSLPLAISDDTDTDREALLCFKSQISDPNGALSSWTNTSQNFCNWQGVSCNNTQTQLRVMALNVSSKGLGGSIPPCIGNLSSIASLDLSSNAFLGKIPSELGRLGQISYLNLSINSLEGRIPDELSSCSNLQVLGLWNNSLQGEIPPSLTQCTHLQQVILYNNKLEGRIPTGFGTLRELKTLDLSNNALTGDIPPLLGSSPSFVYVDLGGNQLTGRIPEFLANSSSLQVLRLMQNSLTGEIPAALFNSSTLTTIYLNRNNLAGSIPPVTAIAAPIQFLSLTQNKLTGGIPPTLGNLSSLVRLSLAANNLVGSIPESLSKIPALERLILTYNNLSGPVPESIFNMSSLRYLEMANNSLIGRLPQDIGNRLPNLQSLILS…
>Os02g0215500	MSFRSLIRSDPTQALASWGNQSIPMCQWRGVACGLSGRRTGRVVALDLTKLNLVGAISPLLGNLTYLRRLHLHKNRLHGEIPSELGHLRDLRHLNRSYNSIQGPIPATLSTCRGMENIWLYSNKLQGQIPSEFGSLQNLQALVLGENRLTGSIPSFIGSLANLKFLILEENNFTGEIPSDIGRLANLTVLGLGSNQLSGPIPASIGNLSALQFLSVFSNNLVGSIPPMQRLSSLEFFELGKNNIEGSIPTWLGNLSSLLTVKLGGNRLDGNIPESLGKLKLLTSLDLSSNNLVGPVPDTIGNLYSIKQFHVENNELEGSLPSSIFNLSSLEELNLQTNNLNGTIPLDLGNRLPKLQLFLISENQFHGSIPPSLCNISTLRWIQTVNNSLSGTIPQCIGI…
>Os02g0215700	MALAGKRLLLAAVWPLAWLAAAAAAAAVDVDDGLALTAFMARMSTGSGSPPPPTWGNRSVPVCRWRGVACGARGRRRGRVVALELPGLGLRGTVPPDLGNLTYLRRLHLAGNRLHGVLPPELGGLAELRHLNLSDNAFQGQIPASLANCTGLEILALYNNRFHGEIPPELCSLRGLRVLSLGMNTLTGSIPSEIGNLANLMTLNLQFSNLTGGIPEEIGDLAGLVGLGLGSNQLAGSIPASLGNLSALKYLSIPSAKLTGSIPSLQNLSSLLVLELGENNLEGTVPAWLGNLSSLVFVSLQQNRLSGHIPESLGRLQMLTSLDLSQNNLISGSIPDSLGNLGALSSLRLDYNKLEGSFPPSLLNLSSLDDLGLQSNRLSGALPPDIGNKLPNLQRFVVD…
>Os02g0215900	MAALLECFLLAVAVVLVAHAAAPAPAASSRLPLPPPPAAAAGDVSGSDSDRRALMAFKKLVSGDPSQALESWGDGSTPLCRWRGVSCGVAAGRRRGRVVALDLAGAGIAGEVSPALGNLTHLRRLHLPENRLHGALPWQLGRLGELRHLNLSHNSIAGRIPPPLISGCRRLKNVLLHGNRLHGELPGELLSSLRRLEVLDLGKNTLTGSIPPDIGNLVSLKQLVLEFNNLTGQIPSQIGKLGNLTMLSLSSNQLSGSIPESIGNLSALTAIAAFSNNLTGRIPPLERLSSLSYLGLASNNLGGTIPSWLGNLSSLTALDLQSNGFVGCIPESLGDLQFLEAISLADNKLRCRIPDSFGNLHELVELYLDNNELEGSLPISLFNLSSLEMLNIQDNNLTG…
>Os02g0216000	MVATGFSFLLTLLLLATAVPPAPTTRAQPATDHLALMAFKSQITRDPSSAMASWGGNQSLHVCQWRGVTCGIQGRCRGRVVALDLSNLDLSGTIDPSIGNLTYLRKLDLPVNHLTGTIPSELGRLLDLQHVNLSYNSLQGGIPASLSLCQQLENISLAFNHLSGGIPPAMGDLSMLRTVQLQYNMLDGAMPRMIGKLGSLEVLNLYNNSLAGSIPSEIGNLTSLVSLILSYNHLTGSVPSSLGNLQRIKNLQLRGNQLSGPVPTFLGNLSSLTILNLGTNRFQGEIVSLQGLSSLTALILQENNLHGGIPSWLGNLSSLVYLSLGGNRLTGGIPESLAKLEKLSGLVLAENNLTGSIPPSLGNLHSLTDLYLDRNQLTGYIPSSISNLSSLRIFNVRDN…
>Os02g0222200	MANKRYASFFLFFMMPFSLLHKSYPQLVNQSSDEHQILLEIKRHWGSSPVLGRWSSNSAAHCNWGGITCTDGVVTGISLPNQTFIKPIPPSICLLKNLTHLDVSYNNISSPFPTMLYNCSNLKYLDLSNNAFAGKLPNDINSLPALLEHLNLSSNHFTGRIPPSIGLFPRLKSLLLDTNQFDGRYPAEDISNLADLERLTLAVNPFVPAPFPMEFGRLTRLTYLWLSNMNITGEIPESLSSLRELNVLDLSSNKIQGKIPRWIWQHKKLQILYLYANRFTGEIESNITALNLVEIDVSANELTGTIPDGFGKMTNLTLLFLYFNKLSGSIPPSVGLLPKLTDIRLFNNMLSGSLPSELGKHSPLANLEVSNNNLSGELPEGLCFNRKLYSIVVFNNSFS…
>Os02g0222600	MANKRYVNFFLFFVISFSLLHKSYPKSTNQSNEEHQILLELKNHWGSSPALGRWNSTTTAHCNWEGITCTNGAVIGISLPNQTFIKPIPPSICLLKNLTRLDLSYNNFSTSFPTMLYNCSNLKFLDLSNNAFDGQLPSDLNHLSALLEHLNLSSNHFTGRIPPSIGLFPRLKSLLLDTNQFDGRYPAEDISNLADLERLTLAVNPFVPAPFPVEFGRLTRLTYLWLSNMNITGEIPENLSSLRELNLLDFSSNKLQGKIPTWIWQHKKLQNLYLYANGFTGEIEPNVSALNLVEIDVSSNELIGTIPNGFGKLTNLTLLFLYFNKLSGSIPPSVGLLPKLTDIRLFGNMLSGSLPPELGKHSPLANLEVSNNNLSGKLPEGLCFNRKLYDIVVFNNSFS…
>Os02g0227500	FHIAKPIPASIYSLKNLTSIDLSYNNLTGDFPTVLYACSALELLDLSNNQLSGRLPDDIDKLSSDMQHLNLSNSIVPISVIAGGVVIFAVGCVVASCRCRARNDDMTPIVLSDKMEDHLVHNAVDVNRISSTGTTTGDPLYRLGVINDSSDTYRRLTVKKMQNETRSVDAELENRRQTEETTLGMIVHPNIIILLGYIRRNEMILILYEDMENGSLDKWIHHNTQAGERRLRPPLGWRKRLAIVIDVAGAILYMHHGCRRPIIHGDIKPANILLDGNFKAKISGFSYARINLAGRNTLLGNVRLHAGAFGYFAPEYADTEVSEKVDVYSFGVVLLEIVTGKVVNDQHGHLTTWAKAYLNTWARQGYDDKLFTDDVLDNDIASDAARYLKEMKAVFKLGV…
>Os02g0227700	MTNSTDNLLLLLLLFFSGSSAELDDGGELQTLLTIKRHWGRPAAFSSWEVRSSNSFGYCDWVGVACTDGQVTSLSFQSFQIANPIPASICSLKNLKYLDLSYNNLTGDFPTVLYNCSALQFLDLSNNELTGSLPSNIDKLSLGMQHLNLSSNYFIGDVPSAIARFLKLKSLVLDTNSFNGSYPGASIGGLVELEILTLASNPFMPGPIPNEFSKLTKLTYLWLSWMNLTGDIPDALSALKELILLDLSKNKMQGKIPKWIWKLQKLEMLYLFASNFSGEIGPYISTLNMQELDLSMNKLTGSIPEDIANLKNLRLLYLYYNNLTGSIPKGVSMLPNLTDIRLFNNKLSGPLPPELGKYSELGNFEVSNNNLSGELPDTLCFNKKLYDLVVFNNSFSGVF…
>Os02g0228300	MAVYNILILFLLLLLFSLSTAQPSADEQKLLLAIKQDWDNPAPLSSWSSTGNWTGVISSSTGQVTGLSLPSLHIARPIPASVCSLKNLTYIDLSCNNLTGDFPTVLYGCSALEFLDLSNNQLSGRLPDRIDRLSLGMQHLNLSSNAFTGDVPSAIARFSKLKSLVLDTNRFNGNYPGAAIGGLVELETLTLASNPFEPGPVPKEFGKLTKLKMLWLSWMNLTGTIPDDLSSLMELTLLDLSQNKMQGQIPEWVLKHQKLENLYLYASNLSGEIGPNITALNLQELDLSMNKFSGSIPEDIANLKKLRLLYLYYNNLTGPIPAGVGMMPDLTDIRLFNNKLSGPLPAELGKHSELGNFEVSNNNLSGELPDTLCFNKKLFDIVVFNNSFSGVFPTNLGDC…
>Os02g0231700	MACAALVAVAAILFFSTLTALADEREALLCLKSHLSSPNGSAFSTWSNTISPDFCTWRGVTCSIKLQERPRVVVALDMEAGGLTGEIPPCISNLSSLARIHLPNNGLSGGLTFTADVARLQYLNLSFNAISGEIPRGLGTLPNLSSLDLTSNNLHGRIPPLLGSSSALESVGLADNYLTGEIPLFLANASSLRYLSLKNNSLYGSIPAALFNSSTIREIYLRKNNLSGAIPPVTMFTSRITNLDLTTNSLSGGIPPSLANLSSLTAFLAAQNQLQGSIPDFSKLSALQYLDLSYNNLSGAVNPSIYNMSSISFLGLANNNLEGMMPPDIGNTLPNIQVLMMSNNHFVGEIPKSLANASNMQFLYLANNSLRGVIPSFSLMTDLQVVMLYSNQLEAGDWA…
>Os02g0236100	MAGPRALAVAAAVVVAAWAVAAAGDPPLSPKGLNYEVAALMAVKSRMRDEKGVMGGWDINSVDPCTWSMVACSPDGFVVSLQMANNGLAGTLSPSIGNLSHLQTMLLQNNMISGGIPPEIGKLTNLKALDLSGNQFVGEIPSSLGRLTELNYLRLDKNNLSGQIPEDVAKLPGLTFLDLSSNNLSGPVPKIYAHDYSIAGNRFLCNSSIMHGCKDLTVLTNESTISSPSKKTNSHHQLALAISLSIICATVFVLFVICWLKYCRWRLPFASADQDLEIELGHLKHFSFHELQSATDNFNSKNILGQGGFGVVYKGCLRNGALVAVKRLKDPDITGEVQFQTEVELIGLAVHRNLLRLYGFCMTSKERLLVYPYMPNGSVADRLRDYHHGKPSLDWSKRM…
>Os02g0241100	MPPMLHAILLLAVAVAATSASAATAPAAARNSTSNCTVPLPDAGIVTAAFKNVANFPLPRRPSCRPVRRLAYSSRNLAGVVGWAALGNLSGLLTVDLSGNSLEGDDGFGGGALWRAPLLRAVDVSRNRLGGALRLGASARMASLNASRNGFTSVVGVDGLAAGLVVLDVSGNRIAAVPEGLRRLTRVRRLDMSQNSMAGKFPDDLPPLDGVEFLDISDNNFSGVVNSTWVTKFGRSAFLRAGNATSLVIEDNPPASAPAPAPATMTPSSGGKKHKRVVLIVVVVVCGVVAVSAAVAFMALAGCVACGFSRRRKRGKKAAAAWEDDEVAVGAVKVAATAPVVLVERPLMELTLADLAAATSGFGRESQLADVGGRSGAAYRAVLPGDLHVVVRVVDGAVA…
>Os02g0277700	MRRLVASQELLLVLLISLQCLSCLAIANPALDRQAEALLQWKSGLRGDLSYCGLEEWSNATSPCNWSGIYCSYKVRRGHERDAILVVTNITLFSCNISGGLSKLRFAQLPHLVFLDLSINSLYGPIPSDIGRLAELSYLDLSNNKLTGSIPPSIGNLTNLGFLELSNNYLSQGILSCLPDTLHNLQYLDLSHNSLTGPIPSSLGNLARLYFLDLGFNNLFGHIPREIGMLHSLVALDLDHNNINGSIPTTIGNLTSLKSLDLSTNEITGFIPESIGNLSLIELYLSINEITGFIPESIGNLRSLIKLYLSTNEITGSIPESIGNLTSLQNMDLSNNRIIGPIPSTFSKLISLITLKLESNVLNAILPPELGFLRNLFVLDLSSNQFTGSIPPQIGQFHH…
>Os02g0283800	MRELRVAVLIIAVSLPSFSASDRQGDALYDMKQKLNVTGNQLSDWNQNQVNPCTWNSVICDNNNNVIQVTLAARGFAGVLSPRIGELKYLTVLSLAGNRISGGIPEQFGNLSSLTSLDLEDNLLVGEIPASLGQLSKLQLLILSDNNFNGSIPDSLAKISSLTDIRLAYNNLSGQIPGPLFQVARYNFSGNHLNCGTNFPHSCSTNMSYQSGSHSSKIGIVLGTVGGVIGLLIVAALFLFCKGRRKSHLREVFVDVAGEDDRRIAFGQLKRFAWRELQIATDNFSERNVLGQGGFGKVYKGVLPDGTKIAVKRLTDYESPGGEAAFLREVELISVAVHRNLLKLIGFCTTQTERLLVYPFMQNLSVAYRLRDFKPGEPVLNWPERKRVAIGTARGLEYL…
>Os02g0508600	MALVVAVYVLTALAAATAAAPSPSSGDDSDATALLAFKAGLSDPLGVLRLNWTSGTPSCHWAGVSCGKRGHGRVTALALPNVPLHGGLSPSLGNLSFLSILNLTNASLTGEIPPELGRLSRLQYLNLNRNSLSGTIPGAMGNLTSLQQLDLYHNHLSGQIPRELQNLGTLRYIRLDTNYLSGPIPDSVFNNTPLLSVLNLGNNSLSGKIPDSIASLSGLTLLVLQDNSLSGPLPPGIFNMSELQVIALAKTQNLTGTIPDNTSFHLPMLQVFSLSRNEFQGRIPSGLAACRFLRVLSLSYNLFEDVIPAWLTRLPQLTLISLGGNSIAGTIPPALSNLTQLSQLDLVDSQLTGEIPVELGQLAQLTWLNLAANQLTGSIPPSLGNLSLVLQLDLAQNRL…
>Os02g0552600	MVSLFNLSLANNLLHGNIPEELGSLQNLEYLDLSLNNLSGPIQGSIENCLKLQSLRLGHNHLGGSIPIKLGMLTYLQELLDLSDNSFAGIIPSQLSGLNMLEALNLSHNTLNGSIPPSFKGMISLSSMDVSYNNLEGPVPHIKFLEEAPVEWFVHNKHLCGTVKALPPCNLIQKGGKGKKFRPILLGVAAAAGISVLFITALVTWQRRKMKSVEQSENGAGNTKVFSVWNFDGGDVCKQSFEATENFNGTHCIGMGGNGSVYRAQLPTGEIFAVKKIHMTEDDELIFKREVDALMSIRHRNIVKLFGYCSAVHVKFLVYEYMDRGSLSRYLENHNTAIELDWMRRINIVKDVDNALSYIHHDCFAPIVHRDITSNNILLDLEFRACISDFGIAKILDVE…
>Os02g0553000	LGATTERALHLVSLEYLNLSQNSLVDSIPTKIINLKELKSLDLSDNNLSGHIPEQIGNLVRLRSLKLNSNQLSGHIPNNLGNLAKLCFLYLQSNKLSWHIPQELGSLLNLKDLQLYDNKLIGSIPNSLGNLTELSVLSLSGNTLTGSIPNNICNLTKFSILSLWRNQLSGYISQELGKMLNLESLYLSENMLTGSIPNSLGNLTKLSFLDLSRNQLSGHIPQELGYLVDLKNLSLYDNVLTGFIPNNIGNFTKLSILSLSGNMLTGSIPNSLGNLPRLSTLSVWRNQLSGCISQELGNLVNLENLYLSENMFTGSIPNSLGNLTKLTALHIRSNQLSGSIPKEISSLMNLNILHIDQNNLSGELPLGLCAGGQLQNFTAQDNNLVGPLPTSLLNCKTLV…
>Os02g0615300	MLIPLLLLFYGVGNISGSTLPDNSTDMLSLLGFKEAITNDPSGVLSNWNTSIHLCSWNGVWCSPKHPGRVTALNLAGQGLSGTISSSVGNLTFVRTLDLSNNNFSGQMPHLANLQKMQVLNLSFNTLDGIIPNTLTNCSNMRKLDLYTNLLEGAIPPPIGRLRNLVYIDLSRNNLTGIIPASLKNISLLETIYLQRNQLEGSIPDELGQFSNISLMALGANRLSGNIPASLFNLSSLRILELRANLLGGILPSNMGNHLTNLQHLFMGQNMFKGHVPASLGNASMLETIVLQSNNFTGRIPTSLGKLSNLYKLDLELNMLEAKDTEGWKFLDALTNCTALEVLALAENQLQGVIPNSIGSLSNTLRYLVLGGNELSGIVPSCIGNLSGLIQLSLDVNKL…
>Os02g0615500	MSVNKTVKLTMPVLLALLLLSYGTGSIRCTTIAGNSTDVLSLLDFKATTNDPRGALSSWNTSIHYCWWSGVKCKPNTRGRVTALKLAGQGLSGQITSFLGNLTDLHTLDLSSNNFSGQIPPLTNLQKLKYLRLGQNSLDGIIPDSLTNCSNLFYLDLSNNMLEGTIPPKIGFLNNLSVLAFPLNFLTGNIPSTLGNLTNLNIMLLANNKIDGNIPQELGQLSNLGWLSLSENNLSGGFPQGFFKNLSSLQILSIQTTLLGGTLPFDIGNTLPNLTKLFLADNMFEGHIPASLGNASLLRGIDLSLNNSTGHIPNSFGRLSGLSTLNLETNKLEARDNQGWEFLEALRGCNNLNVLSLADNLLFGDVPNSIGGLSINLTILLLGGNNLTGIVPLSIGNLQ…
>Os02g0615800	MGLTCDTQTAKLAIILLAFILLCHGIGNVDCRGNRADQLSLLDFKKGITNDPYGALATWNTSTHFCRWQGVKCTSTGPWRVMALNLSSQSLTGQIRSSLGNLSFLNILDLGDNNLLGSLPRLGNLKQLQALYLYKNNLTGIIPDELTNCSSLTYIDLSGNALTGALPPNLGSLSNLAYLYLSANKLTGTIPQALGNITTLVEIYLDTNRFEGGIPDKLWQLPNLTILALGQNMLSGDIPFNFSSLSLQLLSLEYNMFGKVLPQNISDMVPNLQILRLDYNMFQGQIPSSLGNALQLTEISMANNYFTGQIPSSFGKLSKLSYISLENNSLEASDGQGWEFLHALRNCSNLELLSLAQNQLQGEIPNSIGDLPLKLQQLVLSENKLSGEVPASIGNLQGL…
>Os02g0629400	MVCSLMMQLTTTWPWRFFFCLFFHLLFLFPTNSLNQSYCDPGDASALLGFMQGLSGSGSGWTVPNATSETANCCAWLGVKCNDGGRVIGLDLQGMKLRGELAVSLGQLDQLQWLNLSSNNLHGAVPATLVQLQRLQRLDLSDNEFSGEFPTNVSLPVIEVFNISLNSFKEQHPTLHGSTLLAMFDAGYNMFTGHIDTSICDPNGVIRVLRFTSNLLSGEFPAGFGNCTKLEELYVDLNSITGSLPDDLFRLSSLRDLSLQENQLSGRMTPRFGNMSSLSKLDISFNSFSGYLPNVFGSLGKLEYFSAQSNLFRGPLPSSLSHSPSLKMLYLRNNSFHGQIDLNCSAMSQLSSLDLGTNKFIGTIDALSDCHHLRSLNLATNNLTGEIPNGFRNLQFLTY…
>Os02g0635600	MNALVILLCSTLLLYSPAAVCTVGSSSSSTNATDKQAAALLSFRSMVSDPSGALTWWNASNHPCRWRGVACGRGRHAGSVVALSLGSSSLSGLISPFLGNLSFLRVLDLGANQLVGQIPPELGRLGRLRELNLSGNSLEGGIPPALAIGCSKLESLSLDSNHLRGEIPGEIAALRNLAYLNLRANNLSGEIPPSLGNLSSLYFLNLGFNMLFGEIPASLGNLSQLNALGIQHNQLSGGIPSSLGHLNNLTSLLLQANGLIGSIPPNICNISFLKHFSVENNELSGMLPPNVFNTLPMLETFDAGENMFDGHIPSSLVNASKLSRFQIAENHFSGVIPPELGGLQGLKWFILTENDLEAKESNDWKFMKALTNCSQLEVLELEANKFSGTLPSVISNLSA…
>Os02g0728500	MEVALAVYSLVLLASFSFPCRLASALLSPKGVNYEVQALMMIKTSLKDPHGVLKNWDQDSVDPCSWTMVTCSPENLVTGLEAPSQNLSGLLSASIGNLTNLEIVLLQNNNINGPIPEEIGRLTKLKTLDLSSNHFSGGIPNSVGHLESLQYLRLNNNTLSGAYPSSSANLSQLVFLDLSYNNLSGPVPGSLARTFNIVGNPLICAAGTEHDCYGTLPMPMSYSLNNTQGTLMPAKSKSHKVAIAFGSTIGCISFLIPVMGLLFWWRHRRNHQILFDVDEQHTENVNLGNVKRFQFRELQVATENFSNKNILGKGGFGNVYRGKLPDGTVVAVKRLKDGNAAGGQAQFQTEVEMISLALHRNLLRLYGFCMTATERLLVYPYMSNGSVALRLKGKPPLDW…
>Os02g0777400	MTTTTTTRLLLAAILLAVAAADDDGQTLLEIKKSFRNVDNVLYDWAGDGAPRRYCSWRGVLCDNVTFAVAALDLKSNELSGQIPDEIGDCTSLKTLILKNNQLVGMIPSTLSQLPNLKILDLAQNKLNGEIPRLIYWNEVLQYLRLNICNVGQIVRGLRSNNLEGSLSPEMCQLTGLWYLDLSYNRLTGEIPFNIGFLQVATLSLQGNNFSGPIPSVIGLMQALAVLDLSFNQLSGPIPSILGNLTYTEKLYLQGNRLTGSIPPELGNMSTLHYLNLANNNLEGPIPDNISSCMNLISLNLSSNYLSGAIPIELAKMKNLDTLDLSCNMVAGPIPSAIGSLEHLLRLNFSNNNLVGYIPAEFGNLRSIMEIFLFLCFSDLSSNHLGGLIPQEVGMLQNL…
>Os03g0127700	MRQTRSLAAAAAVLVVGVVLHWVGVVDAATAAERGILLEFKAAVTDPNGALASWTAGGDPCVDFAGVTCDPSSRAVQRLRVHGAGIAGKLTPSLARLASLESVSLFGNGLSGGIPSSFSALGPTLHKLNLSRNALSGEIPPFLGAFPWLRLLDLSYNAFSGEIPASLFDPCLRLRYVSLAHNALTGPVPTAITNCSRLAGFDFSYNRLSGELPDQLCAPPEISYISVRSNSLSGAIAGKLNACRSIDLLDVGSNHFAGPAPFGLLGLVNITYFNVSSNAFDGEIPNIATCGTKFSYFDASGNRLTGPVPESVANCRSLRVLDLGTNALAGDIPPSIGKLRSLSVLRLAGNAGIAGSIPAELGGIEMLVTLDLAGLALIGDIPVSLSQCQFLLELNLSGN…
>Os03g0145000	MTSARHLFFTLSFSFLALLSCIAVCNAGDEAAALLAIKASLVDPLGELKGWSSAPHCTWKGVRCDARGAVTGLNLAAMNLSGAIPDDILGLAGLTSIVLQSNAFDGELPPVLVSIPTLRELDVSDNNFKGRFPAGLGACASLTHLNASGNNFAGPLPADIGNATALETLDFRGGFFSGGIPKTYGKLQKLKFLGLSGNNLNGALPAELFELSSLEQLIIGYNEFSGAIPAAIGNLAKLQYLDMAIGSLEGPIPPELGRLPYLNTVYLYKNNIGGQIPKELGNLSSLIMLDLSDNAITGTIPPELAQLTNLQLLNLMCNKIKGGIPAGIGELPKLEVLELWNNSLTGPLPPSLGKAQPLQWLDVSTNALSGPVPAGLCDSGNLTKLILFNNVFTGAIPAG…
>Os03g0183800	MGRADAPWLPLLLLCSSCCFCIWPQKQILVAADTDPNDVTVLNTLFTSLNSPGQLKGWQASGGDPCGQSWQGITCSGSSVTAIKLPSLGLSGNLAYNMNTMGSLIEIDMSQNNLGGGQQIQYNLPTNKLERLNLAGNQFTGNLPYSIFSMSNLKYLNLNHNQLQGNITDVFSSLYSLTTLDLSFNSLAGDLPQGFTSLSSLKKLYLQNNQFTGYINVLANLPLDDLNVANNHFTGWIPSQLKKINNLQTDGNSWSNGPAPPPPPYSAPPPPNRPNSPGQNNGGSSSGGSSGIGGGGVAGIIISLLVVGAVVAFFVIRRRKRRAALEEHFEQHQPFTSFPSNEVKDMKPIEESTTIDVESLPSPASFSLKPPPKIERHKSFDDDDLSNKPVLKKTNVAPI…
>Os03g0223000	MAPMPAPAVALAVLVLLSAVPGYFSDDLNTDAQALQALRSAVGKSALPSWNSSTPTCNWQGVTCESGRVTELRLPGAGLMGTLPSNVLGNLSALRTLSLRYNALTGPIPDDLSRLPELRAIYFQHNSFSGEVPASVFTLKNLVRLDLAGNKFSGEISPDFNKLNRLGTLFLDGNSFTGEIPKLDLPTLSQFNVSYNKLNGSIPRSLRKMPKDSFLGTGLCGGPLGLCPGETALTPAGSPEVQPAGGGAADAGGASSGTKKKLSGGAIAGIAIGCVFGVLLLLALIFLLCRKKSSSSTPATAVEKGRDLQMAPMDMEPKGQNGSAAGNGAHVGAAAAAPAAATSAAVAAAAAAAKTGGATGGSKKLIFFGPMAAAPPFDLEDLLRASAEVLGKGAFGTAY…
>Os03g0228800	MAAAAATSTLLLLLLLLLLATATHGAAADTVSSPASPEAAALLNLSAALGDPSGYLSTHWTHDTAFCSWPRLSCDADGSRVLSLDLSGLNLSGPIPAAALSSLSHLQSLNLSNNILNSTFPEGLIASLKNLRVLDFYNNNLTGALPAALPNLTNLVHLHLGGNFFFGSIPRSYGQWSRIKYLALSGNELTGEIPPELGNLTTLRELYLGYFNSFTGGIPPELGRLKELVRLDMANCGISGVVPPEVANLTSLDTLFLQINALSGRLPPEIGAMGALKSLDLSNNLFVGEIPASFASLKNLTLLNLFRNRLAGEIPEFVGDLPNLEVLQLWENNFTGGVPAQLGVAATRLRIVDVSTNRLTGVLPTELCAGKRLETFIALGNSLFGSIPDGLAGCPSLTR…
>Os03g0266800	MGSFLRKQPSFLLILLILHLGAREARALSSDGEALLAFKKAVTTSDGIFLNWREQDVDPCNWKGVGCDSHTKRVVCLILAYHKLVGPIPPEIGRLNQLQALSLQGNSLYGSLPPELGNCTKLQQLYLQGNYLSGHIPSEFGDLVELGTLDLSSNTLSGSIPPSLDKLAKLTSFNVSMNFLTGAIPSDGSLVNFNETSFIGNRGLCGKQINSVCKDALQSPSNGPLPPSADDFINRRNGKNSTRLVISAVATVGALLLVALMCFWGCFLYKNFGKKDIHGFRVELCGGSSIVMFHGDLPYSTKEILKKLETMDDENIIGVGGFGTVYKLAMDDGNVFALKRIMKTNEGLGQFFDRELEILGSVKHRYLVNLRGYCNSPSSKLLIYDYLPGGNLDEVLHEK…
>Os03g0297800	MAAVPAGGQPSDGVVIAQADLQGLQAIRQALVDPRGFLRGWNGTGLDACSGGWAGIKCAQGKVVAIQLPFKGLAGALSDKVGQLTALRKLSLHDNALGGQLPASLGFLPELRGVYLFNNRFAGAVPPQLGGCALLQTLDLSGNFLSGAVPASLANATRLLRLNLAYNNLTGAVPSSLTSLPFLVSLQLSSNNLSGEVPPTIGNLRMLHELSLSYNLISGSIPDGIGSLSGLHSLDLSNNLLSGSLPASLCNLTSLVELKLDGNDIGGHIPDAIDGLKNLTKLSLRRNVLDGEIPATVGNISALSLLDVSENNLTGGIPESLSGLNNLTSFNVSYNNLSGPVPVALSSKFNASSFAGNIQLCGYNGSAICTSISSPATMASPPVPLSQRPTRKLNKRELI…
>Os03g0320800	MRLLILCLSIWAASAAAAMAGTDMEALLEFGRGIRQDSSGHRATPWNPTSALDSDGCPLDWHGVQCSNGQILSIAFDGAGLVGNVSLSALASMPMLQNLSLSNNKLVGVLPRDLGSMTSLQLLDLSNNMFSGQIPAELTKLANLGHLNLSSNGFGGALPLGLRNLRKLKYLDLRGNGFTGKLDDIFAELQSPVHVDLSCNRFSGSLISISDNSSVVSTLQYLNVSHNMLSGALFESDPMPLFDSLEVFDASYNMLEGNIPPFNFVISLKVLRLQNNNFSGSIPEALFRQTSMVLTELDLSCNQLTGPIRRVTSMNLKYLNLSSNSLQGTLPITFGSCSVVDLSRNMLSGNLSVIRTWGNYIETVDLTSNRLTGTWPNETTQFLRLTSLRISDNLLAGEL…
>Os03g0329700	MAAPVPGGCARMRRVVLGVVLLLSVCVRASHAVTDSQDTSVLRALMDQWQNAPPTWGQSDDPCSDSPWDGVVCSNNRVISIKISTMGIKGVLAADIGQLTELQSLDMSFNKDLGGVLTPNIGNLKQLTTLILAGCSFHGNIPDELGSLPKLSYMALNSNQFSGKIPASMGNLSNLYWFDIADNQLSGPLPISTNGGMGLDKLFKTKHFHFNKNQLSGPIPDALFSPEMTLIHLLFDGNKFTGNIPDSLGLVTTLEVVRLDRNSLSGPVPENLNNLTKVNELNLANNQLTGPLPDLSQMTQLNYVDLSNNTFDPSPSPQWFWRLPQLSALIIQSGRLYGTVPMRLFSGPQLQQVILDGNAFNGTLDMGKYISSELSIVSLKDNQLSSVTVTASYNGTLSL…
>Os03g0332900	MGYKIFEGSLVLLSLLLFTSLAVADIASEKQALLAFASAVYRGNKLNWDVNISLCSWHGVTCSPDRSRISALRVPAAGLIGAIPPNTLGRLVSLQVLSLRSNRLIGSIPSDITSLPSLQSIFLQDNELSGDLPSFFSPTLNTIDLSYNSFAGQIPASLQNLTQLSTLNLSKNSLSGPIPDLKLPSLRQLNLSNNELNGSIPPFLQIFSNSSFLGNPGLCGPPLAECSLPSPTSSPESSLPPPSALPHRGKKVGTGSIIAAAVGGFAVFLLAAAIFVVCFSKRKEKKDDGLDNNGKGTDNARIEKRKEQVSSGVQMAEKNKLVFLDGCSYNFDLEDLLRASAEVLGKGSYGTAYKAILEDGTIVVVKRLKDVVAGKKEFEQQMEQIGRVGKHANLVPLRA…
>Os03g0335500	MRALVVLVGLACLAFVAEAKGGGAASAAALDDDVLGLIVFKADVVDPEGRLATWSEDDERPCAWAGVTCDPLTGRVAGLSLAGFGLSGKLGRGLLRLESLQSLSLSGNNFSGDLPADLARLPDLQSLDLSANAFSGAIPDGFFGHCRNLRDVSLANNAFSGDVPRDVGACATLASLNLSSNRLAGALPSDIWSLNALRTLDLSGNAITGDLPVGVSRMFNLRSLNLRSNRLAGSLPDDIGDCPLLRSVDLGSNNISGNLPESLRRLSTCTYLDLSSNALTGNVPTWVGEMASLETLDLSGNKFSGEIPGSIGGLMSLKELRLSGNGFTGGLPESIGGCKSLVHVDVSWNSLTGTLPSWVFASGVQWVSVSDNTLSGEVFVPVNASSMVRGVDLSSNAFS…
>Os03g0397700	MGKPSSSWFRAASGSGMASVGFTGVVAMLLMATAFLGVTADTSSDDVTALNTFYTSLNSPSQLTNWVAQNGDPCGQSWLGITCSGSRVITIKLPGMGLKGTLGYNMNVMTALVELDASNNNLGGGDIPYNLPPNLERLNLENNSFTGTLPYSISQMASLKYLNLGHNQLSSINVMFNQLTNLATLDLSDNTFSGTLPDSFSNLTSLTMLHLQDNRFTGTIDVLSDLPLTDLNVQNNQLSGAIPDKLKGISNLQISGNSFSNSPVSPAPSSPPSTTSQSPPRQPSTRNPRNRNRNPPIGSNGDNGGNGDGSGGDGGGRSSKIGGGAVAGIVISLVVLGAMVGFFVFKRKSTRHQHGGDPEKNEPLTLRPIASGKFNQLRTISIISPTAKEGLQKTVSMNL…
>Os03g0703200	MPSCRTLASMGFTGVLSPRIGELQFLNVLSLPGNKITGGIPEQIGNLSSLTSLDLEDNLLVGPIPASLGQLSKLQILILSQNNLNGTIPDTVARISSLTDIRLAYNKLSGSIPGSLFQVARYNFSGNNLTCGANFLHPCSSSISYQGSSHGSKVGIVLGTVVGAIGILIIGAVFIVCNGRRKSHLREVFVDVSGEDDRRIAFGQLKRFAWRELQLATDSFSEKNVLGQGGFGKVYKGALPDGTKIAVKRLTDYESPGGEAAFLREVELISVAVHRNLLRLIGFCTTQTERLLVYPFMQNLSVAYRLREFKPGEPILDWSARKRVAIGTARGLEYLHEHCNPKIIHRDVKAANVLLDEDFEPVVGDFGLAKLVDVQKTSVTTQVRGTMGHIAPEYLSTGK…
>Os03g0712400	MRAAWRPASGRRVALAAMVVLSVVVAAAMADDLAGDARALLAFRDAVGRHVAWNGSDPGGACSWTGVTCEGGRVAVLRLPGAALAGRVPEGTLGNLTALHTLSLRLNALAGALPGDLTSAAALRNVFLNGNRLSGEFPRAFLALQGLVRLAIGGNDLSGSIPPALGNLTRLKVLLLENNRFSGEIPDLKQPLQQFNVSFNQLNGSIPATLRTMPRSAFLGTGLCGGPLGPCPGEVSPSPAPGEQPVSPTPANNGDKGGNGGESGKKSKKLSGGAIAGIAIGSAVGAALLLFLLICLCCRSGRTKTRSMEMPPPPSSAPAVVAAGRKPPEMTSAAAVAPMATVGNPHAPLGQSTSGKKLIFFGSAAAVAPFDLEDLLRASAEVLGKGAFGTTYKAVLESG…
>Os03g0717000	MWRRRRGGGGGGGGGGVAVAVALAVMLVVGAAAGETAASDAAAMRAVARALGADKALGWSTGDPCSSPRAWAGVTCDSAGRVTAVQVGNRSLTGRLAPEVRNLTALARLELFDNSISGELPSLAGLSSLQYLLVHNNGFTRIPPDFFKGLTALAAVSLDNNPFDPWPLPADLADCTSLTNFSANTANVTGALPDFFGTALPSLQRLSLAFNKMSGPVPASLATAPLQALWLNNQIGENQFNGSISFISNMTSLQELWLHSNDFTGPLPDFSGLASLSDLELRDNQLTGPVPDSLLKLGSLTKVTLTNNLLQGPTPKFADKVKADVVPTTERFCLSTPGQPCDPRVNLLLEVAAEFQYPAKLADNWKGNDPCDGYIGVGCDAGNITVLNFARMGFSGSIS…
>Os03g0744300	MAPAAADPDADDPPARRSDATDVAGNTWDLAALPPPPPAARGGGGEVYIYRNTYNLVPRSIGGCRGSVRSLKFFGNDVEVLPPEAGELDQLESLQVKVSAPRVSGAPLRRMRALKELELSIVPPRPSACSILVEVAALKCLTKLTICHFSIRYLPPEIGSLRKLQELDLSFNKLKNLPNCITELGALKFLKVTNNKLVDLPSGISSLRCLESLDLSNNRLTSLGSVKLISMLTLQYLNLQFNRISNSCVIPAWVCCDMRGNGENNMKPGKLKSIAVVSNTSAESRSMNHTCNASRLCSHPEASANLKVHPTQKTKKGWKRRDCLQQQARQERLESSRSKLNDDYVDEMAVNMTEDESPLHDMENKSEMKGIDEEASLQDLPKETSSISEDLSCIVDDDS…
>Os03g0756200	MVAARRSAASSSFFLLLLVLAVRVRASSDRVQERDRSALLELRGAAGLLGRWPTGSAVADHCSWPGVTCDASRRVVAVAVAAPPASGSSELAGELSPAVGLLTELRELSLPSRGLRGEIPAEIWRLEKLEVVNLAGNSLHGALPLAFPPRMRVLDLASNRLHGEIQGTLSDCKSLMRLNLSGNRLTGSVPGVLGSLPKLKLLDLSRNLLTGRIPSELGDCRELRSLQLFSNLLEGSIPPEIGRLRRLQVLDISSNRLNGPVPMELGNCMDLSVLVLTSQFDAVNLSEFNMFIGGIPESVTALPKLRMLWAPRAGFEGNIPSNWGRCHSLEMVNLAENLLSGVIPRELGQCSNLKFLNLSSNKLSGSIDNGLCPHCIAVFDVSRNELSGTIPACANKGCT…
>Os03g0773300	MLPRCLVAVAVLLLVASHAARGEERRRLLLARQDVLALHGLRGSIGVRAEYWPVKRYPCSWTGVVCRAGRVAELRLTGLRRTRAGARSQGFTVDPLRELTALEVFNASGFPLPGRIPAWFGTGLPASLEVLDLRSTSVNSTLPADLGMSGNLTTLDLAGNSISGSIPATLFLIKGLKFLDLSDNNLTGELPNVSISAGDGTGVFNASGNSLYGAIGDVLGPLRKRFRQVDLSRNYFTEVIGTGFGNSSDGAVDINMNCLSGSSQRSQGDCEAFYKRIGVSLPEPPNALPSPSKKGVKWKYVLAGVLAAAAFLVVLFLVALVFCLMKSGGRRPRGRGLEQNEEGIRSGRRSSSVNPVMLSSMAASPAANGAVKGLPTIVDEFTYEQLHNVTGGFGDDNLV…
>Os03g0773700	MHLRLLLLLVGVAAAAADADADADALLAAKAAMSDPTGALASWGGNGTRTNTTAAAAAHCAWAGVTCSSRGAVVGLDVSGLNLSGALPAELTGLRGLMRLSVGANAFSGPIPASLGRLQFLTYLNLSNNAFNGSFPAALARLRGLRVLDLYNNNLTSPLPMEVVQMPLLRHLHLGGNFFSGEIPPEYGRWGRMQYLAVSGNELSGKIPPELGNLTSLRELYIGYYNSYSGGLPPELGNLTELVRLDAANCGLSGEIPPELGKLQNLDTLFLQVNSLAGGIPSELGYLKSLSSLDLSNNVLTGEIPASFSELKNLTLLNLFRNKLRGDIPDFVGDLPSLEVLQLWENNFTGGVPRRLGRNGRLQLLDLSSNRLTGTLPPELCAGGKMHTLIALGNFLFGA…
>Os03g0791700	MAGASHHLVVFLAALLALLPGSSQLQYSQTWTLFKIQQMLNHPPVLSHWRRTTDFCGGGGTAAPSAAVVCYGDTVTQLHIAGVRGAPPLPMNFSIGALVMALSRLPDLKVLTLSGLGLWGPLPDKIGRLAALEIVNMSGNYLYGGVPGGLSQLTGLQTLILDDNLLAGELPAWIGELPQLAVLSLRNNSLGGAVPASVGRMESLRSLVLASNNLTGNLPDMSGLTNLQVIDVGDNWLGPAFPALGRKVVTVVLSRNRFTGGLPGEITSFYLLERLDVSWNRFVGPFMPALLSLPAIRYLNVAGNRFTGVLSDKVACGDNLQFVDLSSNLLTGSEPACLRPDKKPATVVLVNANCLEATGGDASQHPSPFCQNQALAVGITHGGKVRKKLTHHAGFLAGI…
>Os04g0122200	MAALSSWNQGSSVCSWAGVRCNRQGRVSMLDVQNLNLAGQISPDIGNLSALQSIYLQKNRFIGNIPDQLGRLSLLETLNGSSNHFSGSIPSGLTNCTHLVTMDLSANSITGMIPISLHSLQNLKILKLGQNQLTGAIPPSLGNMSLLTTLDASTNTIAGEIPEELGHLRHLQYFDLSINNLTGTVPRQLYNISNLAFFAVAMNKLHGEIPNDISLGLPKLHIFIVCYNKLTGQIPPSLHNITKIHSIRISHNFLTGKVPPGLQRLSKLVWYNIGFNQIVHTTSILDDLTNSTKLEYLGIYENQIVGKIPDSIGNLSSSLENLYIGGNRITGHIPPMIGRLTRLTLLNMTDNLLDGEIPLEISYLKDLNVLGLSGNNLSGPIPTQFGNLTALTMLDISKN…
>Os04g0132500	MHFLLLLLHLLSFSSSTAASASSEVAFLTQWLNTTAARPPDWSPSASSPCKWSHVGCDAATGSVTSVTFQSVHLAAPLPPGICAALPSLASLVVSDANLTGGVPDDLHLCRRLAVLDLSGNSLSGPIPASLGNATAMASLALNSNQLSGPIPASLGNLAASLRDLLLFDNRLSGELPASLGELRLLESLRAGGNRDLGGEIPESFSRLSNLVVLGLADTKISGALPASLGRLQSLQTLSIYTTMLSGSIPAELAGCGNLTNVYLYENSLSGPLPPSLGALPRLQKLLLWQNSLTGPIPDTFGNLTSLVSLDLSINAISGAIPASLGRLPALQDLMLSDNNLTGTIPPALANATSLVQLQLDTNAISGLIPPELGRLAALQVVFAWQNQLEGSIPASLAG…
>Os04g0226800	MATLRFLGLTGNLLSGRIPVSLANISSLSSILLGQNNLSGPIPESLSQIANLNKLDLSGNRLSGFVPVTLYNKSSLEFFGIGNNSLIGKIPPDIGHTLPNLKSLVMSLNRFDGSIPTSLANASNLQMLDLSSNLLSGLVPALGSLINLNKLFLGNNRLEAEDWSFFTALTNCTQLLQLSMEGNNLNGSLPKSVGNLSTNFEWFKFGGNQISGRIPDELGNLVNLTLLDINSNMLSGEIPLTIGNLRKLFILNLSMNKLSGQIPSTIGNLSQLGKLYLDNNNLSGKIPARIGQCKMLNMLNLSVNSLDGSIPDELVSMSSLSLGLDLSNNKLSGSIPQEVGTLSNLALLNFSNNQLSGQIPSSLGQCVVLLSLNMEGNNLIGNIPPALTSLHAIQRIDLS…
>Os04g0227100	MELTGVLPDCIGNLTSLQSLLLARNNLEGTIPESLARSSSLIELNLSRNNLSGEIPPSFFNGSSKLVTVDLQTNSFVGKIPLPRNMGTLRFLDLTGNLLSGRIPPSLANISSLSSILLGQNNLSGPIPESLSQIANLNKLDLSGNRLSGFVPVTLYNKSSLEFFGIGNNSLIGKIPPDIGHTLPNLKSLVMSLNRFDGSIPTSLANASNLQMLDLSSNHLSGSVPALGSLRNLNKLLLGSNRLGADIWSLITSLTNCTRLLELSMDGNNLNGSLPKSIGNLSTHLQKLKFGGNQITGIIPDEIGKLINLSLLEINTNKQSGQIPMTIGNLKKLFILNLSMNELSGQIPSTIGNLSQLGQLYLDNNNLSGKIPANIGQCIRLAMLNLSVNNLDGSIPIEL…
>Os04g0291900	MRSSRGVIRHSVWCLVFVWSWRVAAAQDQQAPKTDPVEAVALNTIMRRWGKEASSEWNVSGDLCSGFAADKNDWDYYPNINPFIKCDCTFSNNTLCRITKLRVNKLDVVGQIPSELQNLTRLENLDLNYNYLTGFIPSFIGKFTSMKYLALGFNPLSGPLPKELGNLTNLISLGISLNNFTGGLPEELGNLTKLKQLYIDSSGFSGPFPSTFSKLQNLQILLASDNGFTGKIPDYLGSMTNLEEIAFQGNSFEGPIPESLSNLTKLTTLRIGDIVNGISPLALISNLTSLNTLILRNCKIYGDLGAVDFSMFEKLSLLDLSFNNITGKVSQSILNLGNLQFLFLGNNNLAGRLPDGISSSLKAIDFSYNQLTGSIPSWASQNNLQLNLVANNFLLGSTS…
>Os04g0457800	MAEARLLRRRRLCLAVPFVWVVAVAVSRVGANTEGDALYSLRQSLKDANNVLQSWDPTLVNPCTWFHVTCNPDNSVIRVDLGNAQLSGALVPQLGQLKNLQYLELYSNNISGTIPNELGNLTNLVSLDLYLNNFTGFIPETLGQLYKLRFLRLNNNSLSGSIPKSLTNITTLQVLDLSNNNLSGEVPSTGSFSLFTPISFANNKDLCGPGTTKPCPGAPPFSPPPPFNPPTPTVSQGDSKTGAIAGGVAAAAALLFAVPAIGFAWWRRRKPEEHFFDVPAEEDPEVHLGQLKRFSLRELQVATDNFSNKNILGRGGFGKVYKGRLADGSLVAVKRLKEERTPGGELQFQTEVEMISMAVHRNLLRLRGFCMTPTERLLVYPYMANGSVASRLRERQPND…
>Os04g0463000	MLPPPAAAAAALLLLLALSAGANDIASDAAALQAFIAPFGSATVSWNTSQPTCSWTGVVCSGGRVVEVHLPGVGLRGNVPVGALGGLDKLAVLSLRYNALSGPLPSDLAKCAELRVINLQSNHFSGELPPEILALPALTQLNLAENRFSGRIPASIAKNGRLQLLYLDGNLLTGELPNVNMPLLTSFNVSFNNLTGGIPSGLSGMPATSFLGMSLCGKPLAACRTPISIPPSQAPALSPEGAVSAVGRGRGGRRLAGGAIAGIVIGCALGFLLVAGVLVLACGALQRKPRPHHSRDVAAELALHSKEAMSPSVYTPRVSDARPPPPPAAVVPAIQPAVAANVAGKKKLFFFGRVPRPYDLEDLLRASAEVLGKGTYGTTYKAALETGPVVAVKRLKETS…
>Os04g0472500	MATTAAAANLLLFSAVLLLATPSNAASAAAPAVAAMPVQPQELLLSFRSSLNDPSGALSTWSRSTPYCNWSHVTCTAGGGGGGVAVGLSLQGLGLSGDIAAEPLCRVPGLAALSLASNTFNQTVPLQLSRCALLVSLNLSSAGLWGPLPDQLAMLASLASLDLSGNDIEGQVPPGLAALRGLQVLDLGGNRLSGVLHPALFRNLTKLHFLDLSKNQFLESELPPELGEMAGLRWLFLQGSGFGGAIPETLLQLEQLEVLDLSMNSLTGALPPAFGHNFRKLLSLDLSQNGFSGPFPKEIGKCVMLQRFQVQGNGFTGELPAGLWSLPDLRVVRAESNRFSGRLPELSAAASRLEQVQVDNNSISGEIPRSIGMVRTMYRFTASANRLAGGLPDTLCDSP…
>Os04g0487200	MPPSPPPLLLLLAVLLAAAPAAAQSATPREDDVRCLKEVKAELRDPDGRLSAWSFGNTSAGALCLLSGVSCWNPQESRIIGLSLSGFGLQGGIPSALQFCSAATTLDLSNNALVGVIPPALCDWIPFVVNLDLSGNQLSGQLPSELANCRFLNSLKLSGNSFSGQIPDSLGRLDRLKSLDLSDNRLDGQIPPQLATFGKDSFAGNKGLCGRPVSSRCGRALSGAGLGIVIAAGVFGAAASLLLAFFFWRCTGKSKGGRRRRRGGSESGGGSAEDGSWWAERLRAAHNRLAPVSLFQKPIVKVKLADLMAATQDFSTSHIVVAGSSRAGTAYRAVLRDGSALTVKRLHSCPLSEKAFRAEMGRVGQLRHPNIVPLLGFCVVEDERLLVYKHMESGALSSV…
>Os04g0506100	MGSAAAARTPWALQLGVALAFLLATTCHGLNHEGWLLLTLRKQIVDTFHHLDDWNPEDPSPCGWKGVNCSSGSTPAVVSLNLSNMNLSGTVDPSIGGLAELTNLDLSFNGFSGTIPAEIGNCSKLTGLNLNNNQFQGTIPAELGKLAMMITFNLCNNKLFGAIPDEIGNMASLEDLVGYSNNLSGSIPHTIGRLKNLKTVRLGQNAISGNIPVEIGECLNLVVFGLAQNKLGGPLPKEIGKLTNMTDLILWGNQLSSVIPPEIGNCINLRTIALYDNNLVGPIPATIGNIQNLQRLYLYRNLLNGTIPLEIGNLSLAEEIDFSENVLTGGVPKEFGKIPRLYLLYLFQNQLTGPIPTELCVLRNLSKLDLSINTLSGPIPACFQYMSRLIQLQLFNNML…
>Os04g0576900	MPPPPRLLFLLVMLLVVAAPGAPVFGANAPPEVKAEIDALLMFRSGLRDPYAAMSGWNASSPSAPCSWRGVACAAGTGRVVELALPKLRLSGAISPALSSLTFDVSGNLLSGPVPVSFPPSLKYLELSSNAFSGTIPANVSASATSLQFLNLAVNRLRGTVPASLGTLQDLHYLWLDGNLLEGTIPSALSNCSALLHLSLQGNALRGILPPAVAAIPSLQILSVSRNRLTGAIPAAAFGGVGNSSLRIVQVGGNAFSQVDVPVSLGKDLQVVDLRANKLAGPFPSWLAGAGGLTVLDLSGNAFTGEVPPAVGQLTALQELRLGGNAFTGTVPAEIGRCGALQVLDLEDNRFSGEVPAALGGLRRLREVYLGGNSFSGQIPASLGNLSWLEALSTPGNRL…
>Os04g0616200	MDPRLSYCCYLHGCLCVLVLLLCSWRAADAQAQQPPPHTDPTEAAALNAMMARLGLSAPPSWNISSDPCSGAATDDTPLDDNPAFNPAIKCDCSDHNNTLCHITRLKINTLDVVGPIPEELRNLTHLIKLDFRKNYFTGPLPAFIGELTALKYITVGINALSGPIPKELGNLTNLVSLALGSNNFNGSLPDELGKLTKLQQLYIDSNDFSGPLPTTLSQLTNLWALDNNFTGQIPDYLGSLTNLTQLRLQGNSFQGPIPRSLYNLVKLRSLRIGDIVNGSSSLAFIGSMTSLGDLVLRNSRISDSLASVDFSKFGSLNLLDLSFNNITGQIPPSIVNLPSLTFLFLGNNSLSGSLPAMKSPLLSNLDFSYNHLSGNFPSWTAQKDLQLNLVANDFVIDG…
>Os04g0616300	MRVMSHLLLHGGVLLLLLAAAAVQAQRVATKTDPTEAAALNAVFAKLGQQASLSTATWNISGDPCTGAATDGTPIDDNPNFNPAIKCDCTFQNNTVCRITKLKIYALDVPGTIPQELRNLTRLTHLNLGQNTLTGPLPSFIGELTNMQNMTFRINSLSGPIPKELGNLTNLVSLGLGSNRFNGSLPSELGNLDKLQELYIDSAGLSGPLPSSFSKLTRMQTLWASDNDFTGQIPDYIGNWNLTDLRFQGNSFQGPIPSALSNLVQLSSLRIGDIENGSSSSLAFIGNMTSLSILILRNCKISDNLASIDFSKFASLNLLDLSFNNITGQVPTALLGLNLLNSLFLGNNSLSGSLPSSKGPSLSTLDFSYNQLSGNFPPWASGKNLQLNLVANNFVIDSS…
>Os04g0616400	MRVSHLLLHGGVFLLLLAAAVVQAQRVATKTDPTEAAALNAVFAKLGQQAAASWNLSGDPCTGAATDGTDFSDQNTTAIKCDCSDQNNTVCHITRLKIYARDAVGQIPEELQNLKHLTHLNLSQNVLAGPIPSFIGELTNMQYMTFGINALSGPIPKELGNLTNLISLGFGSNNFSGSLPSELGNLFKLEELYIDSSGLSGALPSSFANLTRMKILWASDNNFTGQIPDYIGSWNLTDLRLQGNSFQGPLPATLSNLVQLTNLRIGDIASGISSSLAFISSMTSLNTLILRNCMISNSLESIDFSKYASLTLLDFSFNNITGPIPQALLNLNSLNYLFLGNNSLTGKLPTSIGRSFRVLDFSYNQLSGYLPSWVSGKDLQLNLVANNFVDNELNNSILP…
>Os04g0616500	MGWRMAVSRLLHGCVLVLLLAAAVVQAQRAATRTDPTEAAALNAVFAKLGQQAQSSWNLSGDPCTGRATDGSAIDDTSFNPAITCDCTFQNSTICRITKLKIHAVDASGPIPEELRNLTRLTDLNLGQNLLSGPLPSFIGELTNMQKMTFGINSLSGPIPKELGNLTNLISLGLGSNHFNGSLPTELGNLIKLQELYIDSAGLSGPLPSSLSKLTRMQILWASDNNFTGQIPDYIGSWNLTDLRFQGNSFQGPIPAALSNLVQLSSLRIGDIENGSSSSLAFISNMTSLSILILRNCRISDNLASLDFSKFASLSLLDLSFNNITGEVPATLLGLNSLNFLFLGNNSLSGSLPTSKGSSLSTLDFSYNQLSGNFPPWASDKNLQLNLVANNFVIDSSNN…
>Os04g0616600	MRRFIRSRVRRQIHLHGSVLLIILLLLAAAVAQAQQAPTTRTDPTEAAALNAVFAKLGQKAQPSWNITGDPCTGRATDGSSTEDDSFNPAITCDCTDQNGTVCHITKLKIYAMDASGPIPEELRNLTRLTNLNLGQNILTGPIPSFIGELTAMQYMNFGINALSGSIPKEFGNLTNLISLGLGSNNFSGPLPSELGNLDKLTGLYIDSAGLSGELPSSFSKLTKVEKLWASDNNFTGKIPDYIGSWNLTDLRFQGNSFQGSIPATLSKLVQLTNLRIGDIENGSSSLAFISNMTSLSILVLRNCKISDNLASIDFSKFASLKLLDLSFNNITGQVPEAMLGLNSLNFLFLGNNSLSGSLPSSKGPSLTTLDFSYNQLSGNFPSWANEKNLQLNLVANNF…
>Os04g0616700	MALSVLLLLLAAVAQAQKAPTATTDRIEAEALKAVFEKLDQKAEWNTTGDPCSGAATDSTDINDSSINPAIKCDCSDQNNTVCHITGLKIYDKDATGQIPGELRNLTHLTHLNLSHNFLVGTIPSFIGELAAMQYMTFGINALSGSIPKELGNLTNLVSLGFSSNNFSGSLPSELGSLFKLEELFIDSAGLSGELPSSLSKLTRMKILWASDNNFTGQIPDYIGSWNLTDLRFQGNSFQGPLPANLSNLVQLTNLRIGDIASGSSSSLAFISNMTSLNTLILRNCMVSDSLALIDFSKFASLTLLDLSFNNITGQVPQTLLNLNFLSYLFLGNNNLTGSLPSSKIRSLRNLDFSYNQLSGNFPFWVSEEDLQLNLVANNFMVNISNNSALPSGLECLQQ…
>Os04g0618700	MSQHYTKTICIAVVLVAVLFSLSSAAAAGSGAAVSVQLEALLEFKNGVADDPLGVLAGWRVGKSGDGAVRGGALPRHCNWTGVACDGAGQVTSIQLPESKLRGALSPFLGNISTLQVIDLTSNAFAGGIPPQLGRLGELEQLVVSSNYFAGGIPSSLCNCSAMWALALNVNNLTGAIPSCIGDLSNLEIFEAYLNNLDGELPPSMAKLKGIMVVDLSCNQLSGSIPPEIGDLSNLQILQLYENRFSGHIPRELGRCKNLTLLNIFSNGFTGEIPGELGELTNLEVMRLYKNALTSEIPRSLRRCVSLLNLDLSMNQLAGPIPPELGELPSLQRLSLHANRLAGTVPASLTNLVNLTILELSENHLSGPLPASIGSLRNLRRLIVQNNSLSGQIPASISN…
>Os04g0649700	MRHRLRLLLVVLVAAAYAAGDVASSYSQPTLPAVPPVQAVRPPPAAVGGGSHSQPTFPPRAPVRAVPPPATLVSTATPGALLAAFLAKADPSAHLRFPLAVSPCSHPAVSCSADGQITRLVLESSGLNGTFAPATLSRLVELRVLSLKSNALHGPIPDLSPLENLKALFLAGNRFSGPFPASVASLRRLRSIDLAGNRLSGALPPGIEVAFPHLTFLRLDANHFNGSLPAWNQSSLKLLNVSYNNFSGPVPVTPVMAQMGAAAFAGNPELCGEVLRRECRGSHLLFFHGPGNNGSAAPPVQSAAATGDGPQRDDISLPDSSTPRSRKLRRRAAIAVAATAAAFVAVLLLCAMIAMKRGKKRRRPSSAAYPSPKKSAAMSEVSRDNTDLGYVECVPDEET…
>Os04g0672100	MRGYYCFFHFLVVSVLLHVHGGRSESQTCDPTDLAALLAFSDGLDTKAAGMVGWGPGDAACCSWTGVSCDLGRVVALDLSNRSLSRNSLRGGEAVARLGRLPSLRRLDLSANGLAGAFPAGGFPAIEVVNVSSNGFTGPHPAFPGAPNLTVLDITGNAFSGGINVTALCASPVKVLRFSANAFSGDVPAGFGQCKLLNDLFLDGNGLTGSLPKDLYMMPALRKLSLQENKLSGSLDDDLGNLTEITQIDLSYNMFNGNIPDVFGKLRSLESLNLASNQLNGTLPLSLSSCPMLRVVSLRNNSLSGEITIDCRLLTRLNNFDAGTNKLRGAIPPRLASCTELRTLNLARNKLQGELPESFKNLTSLSYLSLTGNGFTNLSSALQVLQHLPNLTSLVLTNN…
>Os04g0685900	MAALFLLLLLHVSDAAINPGDLSVLHDLRRSLTNADAVLGWGDPNAADPCAAWPHISCDRAGRVNNIDLKNAGLAGTLPSTFAALDALQDLSLQNNNLSGDLPSFRGMASLRHAFLNNNSFRSIPADFFSGLTSLLVISLDQNPLNVSSGGWTIPADVAAAQQLQSLSLNGCNLTGAIPDFLGAMNSLQELKLAYNALSGPIPSTFNASGLQTLWLNNQHGVPKLSGTLDLIATMPNLEQAWLHGNDFSGPIPDSIADCKRLSDLCLNSNQLVGLVPPALESMAGLKSVQLDNNNLLGPVPAIKAPKYTYSQNGFCADKPGVACSPQVMALLHFLAEVDYPKRLVASWSGNNSCVDWLGISCVAGNVTMLNLPEYGLNGTISDSLGNLSELSDINLIGN…
>Os05g0169600	MASRSPAAAAAAMVMACVVVVLRVSCVLAVDEQGAALLAWKATLRGDGGALADWKAGDASPCRWTGVTCNADGGVTELSLEFVDLFGGVPGNLAAAVGRTLTRLVLTGANLTGPIPPELGELPALAHLDLSNNALTGTIPAALCRPGSKLETLYLNSNRLEGAIPDTIGNLTSLRELIVYDNQLAGKIPASIGKMSSLEVLRGGGNKNLQGALPAEIGDCSSLTMIGLAETSITGPLPASLGRLKNLTTLAIYTALLSGPIPPELGRCGCLENIYLYENALSGSIPAQLGGLGKLRNLLLWQNQLVGVIPPELGSCAALAVVDLSLNGLTGHIPPSFGNLSSLQELQLSVNKLSGAVPPELARCSNLTDLELDNNQLTGGIPAELGRLPALRMLYLWAN…
>Os05g0170700	MDERRAAASLLAVLVLSLVVSASSAAAGVAPAAPPDVLSSPAAAAGEGEAEALLAVKAALHDTANVLADWNAGSGGVVVAGGGGGGGPCNWSMVTCSKTGHVSVLDLAHRNLSGTLSPAIGKLRRLRLLFLQHNAISGPIPDTIGRLKVLQTLDLAYNHFTGTIPSILGHSKGIFLMDLSFNNLSGPAPVFSANSVLFSALTSVQKVILRGSETFVSRYSGHIFPYQRPEIYLGHLKQFMIKEIKEATNNFDRRNILGQGGFGIVYKGRLRDGTIVAVKRMKDCFSVCGDDQFHTEVEVISLIVHRNLLRLTGFCITDTERLLVYPFMPNGTVSSKLQEYVGGKPTLDWTRRRKIALGAARGLVYLHEQCDPKIIHRDIKASNVLLDEYFEAVVADFGL…
>Os05g0253200	MWRCCSSNRASGLLVWLVLVCSWQIAAAQPQQAAKTDPTEVAALNTILGRWSKKASSEWNISGEPCSGVASDPSNWDNFPNINPLIKCACTYYNNTVCHITKLKVYKLDVVGQIPAELQNLTYLEDLNLNFNYLTGAIPSFIGKFPSMKYLGLALNPLSGLLPKELGNLTNLLSLGISLDNFTGELPEELGNLTKLQQYIDSSGFSGPFPPTFSKLKNLNTLRASDNEFTGKIPDYLGSLTNLIDLAFQGNSFEGPIPASLSNLTKLTTLRIGDIVDGTSSLVFISNLTSLSTLILRNCKVSGNLGPVDFSMFTALILLDLSFNNITGEVPQSILNMGKLEFLDFSYNQLTGNFPSWATQNNLQLNLVANKFDAGSNNRRTLPSGLNCLQQDTPCFRGS…
>Os05g0256100	MRRGSSSSSGFGGHLLWLVLVLWSWRIAAAQAQQAPKTDPIEVSALNTIMGRWGLTAPSEWNISGEPCSGVASDNSDWDNYPKDPAIKCDCSSNDNTICHIIKLRVRKLNVVGRIPAELQNLTFLQDLNLNQNYLTGAIPSFIGKFASMKYLGLGFNPLSGQLPKELGNLTNLLSLGISLDNFTGELPEELGNLTKLEQLYIDSSGFSGPFPSTISKLKNLKYLKASDNEFTGKLPDYLGSLTELEDLAFQGNSFEGPIPASLSNLTKLTNLRIGDIVNGSSSLGFISNLTSLTNLVLRNCRISENLETVDFSKFAALTMLDLSFNNITGQVPQSILNLGMLQFLFLGNNSLIGTLPDVISSSLKVIDFSYNHLTGTSPSWATQNNLQLNLVANNIVLG…
>Os05g0256500	MRPSMAGVFTHLAWPLLVLVLCSWRIIAAAQAQPRTDPVEAAALNTILGRWGKTASPEWNISGELCSGVASDLSNWDDYPNLNPFIKCDCKYNNGTLCHINKLRVTKLDVVGPIPSELQNLTYLEDLNLGYNYLTGAMPSFMGKFTSMKYLALPFNPLSGPLPKELGNLTNLLSLGISYCNFSGELPDELGNMTSLKQLYIDGSGFSGPFPSTFSKLKNLNILRASDNEFTGKIPDYFGRMTNLVDVAFQGNSFEGPIPAGFSNLTKLTNLRIGDIVNGSSSLGFISNMTSLSNLILRNCKLSGNLEAIDFSKFATLTLLDLSFNSITGQVPQSILNLGMLEFLFLGNNSLTGNLPDVISPSLKTIDFSYNQLTGSFPSWDSQNNLQLNLVANNFVLDR…
>Os05g0257100	MRRCSCWQLLWLVLVCSWRIAAAQAQAAPRTDPTEAAALNTILGRWGKKASSEWNISGELCSGLASDKTNWDDYPNINPFIKCDCSYNNNSVCHIIKLRVYKLNVVGQLPSELQNFTYMEDLNLAYNYLSGVVPSFIGKFTSMEYLNLAFNPLSGQLPKEIGNLTNLLMLGVSFNNFTGELPEELGNLVKLEQLYIDSSGFSGPFPLTFSKLQRLKILRAQDNDFTGKIPDNFGSMSSLEDMAFQGNSFEGPIPASLSKLTKLTNLRIGDIVNGSSSLAFISNLTSLSNMILRNCRISGNLGLVDFSKFANLTYLDLSFNNFTGQIPQSILNLGSLEFLFLGNNSLTGSLPDPISSSLKTLDFSYNQLSGRFPSWVNQNNLQLNLVANNFVLVGTNSSI…
>Os05g0258400	MRRWCSRMSGLVWVVLVCSWTWRIAAAQAPQPPKTDPLEAAALNTILGRWGKKASSEWNISGEPCSGLASDKSDWDNYPNINPFIKCDCTFSNNTLCHITRLRVTNLSVVGEIPLELQNFTYMLDLNLGYNYLTGAVPSFFGKFTFMKYLAFPFNALSGPLPKELGNLTNLLSLGISFNNFSGQLPKELGNMTNLQQMYIDSCGFSGPFPSTFSKLQNLKILRSSDNDFTGKIPDYLGIMPKLEDMAFQGNSFEGPIPPSLANLTKLTNLRIGDIVNGSSSLAFISNLTSLSNLILRNCKISGNLAPVDFSKFGVLTLLDLSFNNITGQIPQTILNMTNLEFLFLGNNSFTGSLPDAISPSLKAIDFSYNQLTGGLPSWATQNNFQLNLVANNFELGTI…
>Os05g0261700	MRSCSIRGVIRHHLAWLVLILCSWRVAAAQDQQAPKTDPVEAAALNTILGRWGKKASPEWNISGELCSGFAADKTDWDNYRDINPFIKCDCTFNNNTLCHITRLRVTYLDVVGQIPAELQNLTHLVDLNLFRNYLTGPIPSFIGKFTSMQYLSLSFNPLSGLLPKELGNLTNLLSLGISSDNFTGSLPEELGNLTKLQQLYFDSSGFSGPFPSSFSKLQNLKFLSASDNVFKGKIPAYLGTMTNLEDIAFHGNSFEGPVPESLSNLTKLTRLWIGDIINGVSPLAFISNMASLSTLILRNCKISSDLGAVEFSMFKQLKLLDLSFNNITGEVPQSILNLGNLNSLFLGNNSLTGKLPDGISSSLKVIDFSYNQLTGSIPSWARQNNLQLNLVANNFLLD…
>Os05g0263100	MSWHRAGVLLLGTQSCLPVPEVPAVGGVGSVLLSMARMGWKLCHVFRPYTVVVCGTWLHVRKMCLVAAALNTILGRWGKKASPEWNISGELCSGFATDKTDWDYYPNINPFIKCDCTDSNNTLCHITRLRVTNLNVVGQIPTELQNLTHLVDLNFRNNYLTGPIPPFIGKFTSMQYLSLSLNPLSGLLPKELGNLTNLVSLGIGSNNFTGGLPEELGNLTKLQRLYIDSSGFSGPFPSSFSKLQNLNTLKASDNGFNGKIPEYLGTITNLVEIALYGNSFEGPIPESLSNLAKLKTLRIGDIVNGISPLAFISNMTSLSTIILRNCKISSDLGAIDFSKFEHLELLDLSFNNITGEVPQSILNLGNLKFLFLGNNSLTGRLPDGISSSLKAIDFSYNQL…
>Os05g0305900	MVKRRLFLLLFLCLLAGSRIASADTNPQDAAALRSLMKKWTKNVPASWRKSNDPCARWDGITCDRNSRVTSLNLFGMNLEGTLSDDIGNLTELTVLDLSSNRGVGGTLTPAIGKLANLRILALIGCSFSGNVPSELGNLSQLDFLGLNSNQFTGKIPPSLGKLSKVTWLDLADNQLTVPIPNSRDHGSGFDQLLKAQHFHLNKNKLQGSVPDFLFNSSMDLKHILFDRNNFNGSIPASIGVLPKLEVLRLNDNAFTGPVPAMNNLTKLHVLMLSNNKLSGLMPNLTGMDMLENVDLSNNSFIPSEVPSWFTSLIKLMTLKMQSVGLSGQLPQKLFSNPNLQYVVLSDNQLNGVLDMGNISDELHVDVRNNKIISLAVYNSFTGETLELAGNPVCGDSLL…
>Os05g0414700	MTDHYYAPLRLILLLILSATCFGSELDVQCLKTIFQSVTDPNGILKSSWSFVNNGTPGYICKFTGVECWHPDENRVLSLRLGNLGLQGPFPAGLQNCTSMTGLDLSSNNFTGLIPQDISQQIPYLTSLDLSYNRFSGQIPVNISNMTYLNTLNLQHNQFTGQIPLQFNLLGRLTSFNVAENRLSGPIPNNLNKFPSSNFAGNQGLCGLPLDGCQASAKSKNNAAIIGAVVGVVVVIIIGVIIVFFCLRKLPAKKPKVEEENKWAKSIKGTKTIKVSMFENPVSKMKLSDLMKATNEFCKENIIGTGRTGTMYRAVLPDGSFLAVKRLQDSQHSETQFTSEMKTLGQVRHRNLVPLLGFCIAKRERLLVYKHMPKGSLYDQLNQEEGKDCKMDWTLRLRI…
>Os05g0471000	MGTRRRRNPVIFLFLWFVMAFELCASLNHEGVALMRFKEMIDADPFDALLDWDEGNASPCSWFGVECSDDGRVVALNLPNLGLKGMLPQEIGTLAHMRSIILHNNSFYGIIPTEMKYLHELKVLDLGYNTFSGPFPSELRNILSLKFLFLEGNKLSGSLPIEYELASMDQTSLNKISTERNEENATRRKLLASKQKRSQKNRMLLSGTSESPLENVTMPKSHPDNITVPHRPVAPRSSSPQPPLPSEPIPSPAPSMPSPAPSVSTTTNGTSGQENKSKTAIYASIGGVACLVVVAMSAALILCYRHRKTSTVVPFSPTASGQLHTATLGGITKFKRSELETACEGFSNIIDTLPRFTLYKGTLPCGAEIAAVSTLVTYASGWTTVAEAQFKDKVEVLSK…
>Os05g0478300	MATATAALLLLTLAAILAAAGAVNDDVLALVVFKSGVSDPGGVLAAWSEDADRACAWPGVSCDARAGRVDAVALPSAGLSGRLPRSALLRLDALLSLALPGNNLSGPLPDALPPRARALDLSANSLSGYLPAALASCGSLVSLNLSGNLLSGPVPDGIWSLPSLRSLDLSGNQLAGSVPGGFPRSSSLRVLDLSRNLLEGEIPADVGEAGLLKSLDVGHNLFTGELPESLRGLTGLSSLGAGGNALAGELPGWIGEMAALETLDLSGNRFVGAIPDGISGCKNLVEVDLSGNALTGELPWWVFGLAALQRVSLAGNALSGWIKAPGDNASALQELDLSGNAFSGVIPREIASLSRLQHLNLSSNTMSGKLPVSIGRMALLEVMDVSRNQLSGGVPPEIG…
>Os05g0480400	MQHLVLIAFLSASFLFLHIPCARCADLNSDRQALLAFAASVPHGRKLNWTLTTQVCTSWVGITCTPDGRRVRELRLPAVGLFGPIPSDTLGKLDALQVLSLRSNRLTISLPPDVASIPSLHSLYLQHNNLSGIIPTSLSSNLTFLDLSYNSFDGEIPLKVQNITQLTALLLQNNSLSGPIPDLHLPNLRHLNLSNNNLSGPIPPSLQKFPASSFFGNAFLCGLPLEPCPGTAPSPSPMSPLPPNTKKSFWKRLSLGVIIAIAAGGGLLLLILIVVLLICIFKRKKDGEPGIASFSSKGKAAAGGRAEKSKQEYSSSGIQEAERNKLIFFNGCSYNFDLEDLLRASAEVLGKGSYGTTYKAVLEDGTTVVVKRLKEVVAGKREFEQQMEIIGRVGQHQNA…
>Os05g0486100	MEPRVLMALALVVVAAGVPAVLCQTNAQDAAALEGLKSQWTNYPLSWNSGDPCGGGWDGIMCTNGRVTTLRLSSVSLQGTLSSSIGQLGQLTYLDLSFNINLGGPLPAEIGNLGELTTLILAGCSFTGNIPIAIGNLRKLGFLALNSNKFSGGIPSSIGVLTNLLWLDLADNQLTGSVPISTSTSPGLDQLVKTQHFHFNKNQLTGTLTGLFNSNMTLIHILFDSNKFSGSIPAEVGTVSTLEVLRLDRNGFTGAIPATIGSLVKLNELNLANNKLTGSVPDLSNMTNLNVVDLSNNTFDPSVAPSWFTSLTSLASVSIVSGSLSGQVPKGLFTLPTLQQVVLSNNQFNGTLEITGNISSSLQTVNLMDNRIVSTDTASYKKTLLLAGNPFCAEQDPNN…
>Os05g0522600	MAFPSGKAYYLHLLLLAILPSLVARRGAAQQGGVDEKQLLLQVKRAWGDPAALASWTDAAPHCRWVYVSCDGGGTGRVTSLSLPNVAVAGAVPDAIGGLTALTVLNLQNTSVGGVFPAFLYNLTAITSIDLSMNSIGGELPADIDRLGKNLTYLALNNNNFTGVIPAAVSKLKNLKVFTLNCNQLTGTIPAALGELTSLETLKLEVNQFTPGELPGSFKNLTSLKTVWLAQCNLTGDFPSYVTEMMEMEYLDLSQNSFTGSIPPGIWNIPKLQYLFLYTNQLTGDVVVNGKIGAASLIYLDISENQLTGTIPESFGSLMNLTNLALMTNNFSGEIPASLAQLPSLVIMKLFENNLTGQIPAELGKHSPFLRDIEVDNNDLTGPIPEGVCDNRRLWIISA…
>Os05g0524500	MAARSWLLLLCFVAVATAGVLQARAQPDSNGFISVDCGLPGKTGFVDDKTKISYAADDGFTDGGACHNISAEYITPGLAKRYHTLRSFPDGKRNCYTLRSLVAGLKYLFRTTFFYGNYDGLNKLPVFDLYVGVNYWTMVNITGPGDAVIVEAIVVVPDDFVQVCLVNTGAGTPFISGLDLRPLKNTLYPQSNATQGLVLLGRLNFGPTDYTDVIRYPDDPHDRIWFPWVDSTKWSQISSTKKVQDLDNDMYETPTAVMQTAITPRNASRNIEFSWDPVPLPNDPTPGYIAIFHFSELQLLPGNAVREFYINLNGKPWSLTAFKPEYLYNDATFNRNPFLRYPQYNISINATANSTLPPLINAVEVFSVIPTATIGTDPEDVAAITAIKEKYQVVKNWMG…
>Os05g0524600	MAARSSLFLLCLATATAGVLQARAQPDSKGFISVDCGLPGKTSYIDDKTKISYASDDGFTDGGKHYNVSPEYIKPAVTARYYNVRSFPDGARNCYTLRSLVAGLKYLIRATFMYGNYDGLNKLPVSFDLHIGVNFWTVVNITDPIQPVNREAIVVVPDDSVQVCLVNTGAGTPFISGLDLRPLMNKLYPQVNATQGLLQLARLNFGPSDETSIRYPDDPHDRVWFPWFDAAKWNEISTTNRVQNIDNDLFEAPTAVMQTAVTPINASNNIDFFWNSQPQPNDPAPGYIAIFHFSELENLPNNATRQFYININGILFDDGFTPSFLYAEASYSSKPFVRHPQYNITINATANSTMPPLINAVEVYSVISTANIGTDSQDVSAIMTIKAKYQVKKNWMGDP…
>Os05g0525000	MFZCLALAATAGILQARAQLDSKGFISVDCGLPGKTSYVDDKTKISYAADDGFTDGGSFHNISAEYFAPALSARYYNVRSFPDGARNCYTLRSLVAGHKYLIRATFMYGNYDGLSKLPIFDVYIGVNFWMMVNITDPAGSTLLEAIVVVPDDFVQVCLVNTGTGTPFISGLDLRPLKKKLYPQATETQGLSLFGRWKFGPTSNTEIIRYPDDPRDRVWTPWDSPSNWTEISTTRPVQQTYDDLFEVPTAVMQTAIVPMFATDNIELAWVAYTQPKDPSPGYIAIMHFSELELSPPSRDVREFYINLNGNMMYSKGYKPVYLYAHAIYNTNPFLRYPQYNISINATYNSTMRPFINAMEVYSVFSTTTIGTYGQDASAMMVIKEKYQVKKNWMGDPCIPT…
>Os05g0525550	MAAWSWLILLCLVAAATAGVLQARAQPDSKGFISVDCGLPGKTSYVDDKTKISYAADDGFTDGGSFHNISAEYITPALSARYHNVRSFPDGARNCYTLRSLVAGLKYLIRATFMYGNYDGLSKLPIFDVYIGVNFWMMVNISDPSGATLLEAIVVVPDDFVQVCLVNTGTGTPFISGLDLRPLEKKLYPQANDKRGLSLFGRWNFGPISTTEFIRYPDDPHDRIWMPWVSPSYWVEVSTTRPVQHTDEDVFDAPTKVMQTAIAPLNASSNIEFAWVPYTQPKDPAPGYITVMHFSELQLRSSNATRQFYINLNGNMVFSQGYTPAYLYADAIFNSNPFLRYPQYNISINATANSTLPPIINAIEVFSVFSTATVGTDGQDASAMMVIKEKYQVKKNWMG…
>Os05g0525600	MAARWWLLLLLGLAVAGVVRGQGGAPDTSGFISIDCGLPEKTSYVDDATKLKFTSDDAFTDAGTIHNVSSEFATPTTTTDRSLYNVRSFPAGARNCYTVPSVVPGSKYLVRAKFLYGNYDGLNKPPVFDLHLGVNFWQTVTVPSADWLGNAEVIAVVPDDFLQVCLVNTGAGTPFISGLDLRPLPSSLYAPANATQGLVLLDRRNFGASGSTVIRYPDDTYDRVWWPWSNPPAEWSDISTADKVQNTIAPVFDVPSVVMQTAITTRNSSIPIQFSWDTKPNHVYPDPGSIFTLYVTELELLAGNAVRQFNVTINGVIWTKAPYKPVYLSTDAMYNGDRPYRGITRYNFSLNAAGSSTLPPILNAAEAFSVISTADLATDAQDVSAITAIKAKYQVNKNW…
>Os05g0588300	MAALRLLLLALAVACCAVAEPPQQERSALRAFLAGTPHERALAWNASTPACAWVGVTCDAANATVVALRLPGVGLIGRVPQGTLGALRGLRVLSLRSNRLFGDVPGDLFSLPDLRSLFLQGNLFSGSVPPDVAKLTALQHLALSHNNLTGAIPFALNGLANLRSLRLDGNRFSGSLPSLTLPLLEDFNVSYNQLNGSIPASLARFPPESFAGNLQLCGKPLSRPCEPFFPSPAGAPTPTDGRGSGGGSVPVSEKKKKKLSGAAVAAIAVGGGAAALLALVLLVVCTAASRRRAANGEVGKTAAARGLTPPSTASGELGEVTSSTSKEIALAAAAATAERSRLVFVGKGAAYSFDLEELLRASAEVLGKGSVGTSYKAVLEEGATVVVKRLKEVAASRRE…
>Os06g0130100	MAAARAPWLWWWVVVVVGVAVAEAASGGGGGGDGEGKALMGVKAGFGNAANALVDWDGGADHCAWRGVTCDNASFAVLALNLSNLNLGGEISPAIGELKNLQFVDLKGNKLTGQIPDEIGDCISLKYLDLSGNLLYGDIPFSISKLKQLEELILKNNQLTGPIPSTLSQIPNLKTLDLAQNQLTGDIPRLIYWNEVLQYLGLRGNSLTGTLSPDMCQLTGLWYFDVRGNNLTGTIPESIGNCTSFEILDISYNQISGEIPYNIGFLQVATLSLQGNRLTGKIPDVIGLMQALAVLDLSENELVGPIPSILGNLSYTGKLYLHGNKLTGVIPPELGNMSKLSYLQLNDNELVGTIPAELGKLEELFELNLANNNLQGPIPANISSCTALNKFNVYGNKLN…
>Os06g0134700	MAASSAQLIFLLLLAVLAAASSRNDEEARALMALKESLDPAGRVLGSWARSGEPCGGSFVGVTCDSGGRVTAISLQGRGLSGTLPPAIAGLRRLTGLYLHYNGIKGAIPREIGSLSELTDLYLDVNHLTGPLPVEIAAMENLQVLQLGYNQLTGSIPPQLGKLNKLAVLALQSNQLTGAIPATLGDLTQLARLDLSFNSLFGSIPSKIAEVPLLEVFDVRNNSLSGSVPAGLRRLNGGFQYVNNKGLCGVGFSLLDLCLSSEDGLKPSKPEPFGPDGTVKTRQVPQSANTDNHCEGSGCSKSSNASVGVLVVGVVAVVIGAAFCGIFAFSYYRRQKQKIGSSLEVSDSRLSTDHYQQKEVCRRSASPLISVEYSNGWDPLSGGGVGSSGEVGDSFRFNL…
>Os06g0186000	MPRFLAILSAIAVVAISGHAPPAASTAATDRAALLSFSSGVHGNLSDWGSPAAAMCNWTGVRCDNRSGRVTGLLLSNSNLAGVISPAIANLSMLERLYLDGNHLAGGVPPELGALPRLRELSLHYNLLGGQIPEALGRLTSVTYLTLDGNGLAGGIPEAVFCNCSGLTFIGMSGNSLTGDIPLRPRCRGLPALRQLSLFGNALSGVIPPALSNCTDLRWLLLQDNSLSGELPPEMFGSMPSLVFLYLSHNHFSSSDGNTNLVPFFSSLVNCTGLLELGVASAGVGGEIPAIIGNVSSANLSSLFLSGNEFVGKIPPAIGNLVNLTELCLFGNMLEGPIPPEILRPPRLALLDLSNNQIVGEIPRSVGESQRLETINLSQNKLQGTLPESLSNLTQLDHL…
>Os06g0186100	MAPVPISVFVFVFIFIFFLLDGSIPTLGSNDHSALMSFKSGVSNDPNGALANWGSLNVCNWTGVSCDASRRRVVKLMLRDQKLSGEVSPALGNLSHLNILNLSGNLFAGRVPPELGNLFRLTLLDISSNTFVGRVPAELGNLSSLNTLDLSRNLFTGEVPPELGDLSKLQQLSLGNNLLEGKIPVELTRMSNLSYLNLGENNLSGRIPPAIFCNFSSLQYIDLSSNSLDGEIPIDCPLPNLMFLVLWANNLVGEIPRSLSNSTNLKWLLLESNYLSGELPADMFGGMRKLELLYLSFNYLRSPENNTNLEPFFASLTNCTSLKELGVAGNELAGVIPPIAGRLGPGLTQLHLEYNSIFGAIPANLSNLTNLTALNLSHNLINGSIPPAAVAGMRRLERL…
>Os06g0186300	MANLLLIPIIICYLVPIAVAVDAPPPVMAAAAVADDWSALLAFLSNVSADSGGVALADWGRSPEFCNWTGVVCGGGERRRVTQLVLAGRGLRGVVSPALGRLEFVTVLDLSNNGFSGEIPAELASLSRLTQLSLTGNRLEGAIPAGIGLLRRLYFLDLSGNRLSGGIPATLFCNCTALQYVDLANNSLAGDIPYSGECRLPSLRYLLLWSNDLSGLIPPALSNSSLLEWVDFESNYLAGELPPQVFDRLPRLQYLYLSYNNLSSHGGNTDLAPFFRSLTNCTRLQELELAGNDLGGELPAFVGELSREFRQIHLEDNAITGAIPPSIAGLVNLTYLNLSNNMLNGSIPPEMSRLRRLERLYLSNNLLAGEIPRSIGEMPHLGLVDLSGNRLAGTIPDTF…
>Os06g0198900	MAQPLLLLLLAAAAAAAVAVVAVAQTNMADAEALMQLKKSFTNSSSLSSWLITNTDGDKSPCAPGSHEWHGVVCSRGKVTGLRLNGLRLGGTVDVGALVGFHNLRSVSFAGNNFSGPLPAVDRLTSIKSMFFSDNQFTGVLPDDFFSKLSHLKKLWLDHNELSGAIPASIAQATSLLELHLAHNAFSGELPPLPPPALKVFDISWNDLEGVVPEAFRKFDAGRFGGNQYLCYVPTSDRPCKRVQAAAASSSKRSPMAFVTLLVSVVVVALVLCLCCNRSSRVHDFDPAHRGGDGLDERPPVYMVKQFSTTGKRSASWLGKRTGSSLRGHRRAASAAKADELGGGAGDLVIVNNCKGVFGLTDLMKAAAEVIGSGGHGSAYKAVMANGVAVVVKRARDMN…
>Os06g0203800	MTPAPAAASYRALVALLLVAVAVADDGSTLLEIKKSFRNVDNVLYDWAGGDYCSWRGVLCDNVTFAVAALNLSGLNLGGEISPAVGRLKGIVSIDLKSNGLSGQIPDEIGDCSSLKTLDLSFNSLDGDIPFSVSKLKHIESLILKNNQLIGVIPSTLSQLPNLKILDLAQNKLSGEIPRLIYWNEVLQYLGLRGNNLEGSISPDICQLTGLWYFDVKNNSLTGPIPETIGNCTSFQVLDLSYNKLSGSIPFNIGFLQVATLSLQGNMFTGPIPSVIGLMQALAVLDLSYNQLSGPIPSILGNLTYTEKLYMQGNKLTGPIPPELGNMSTLHYLELNDNQLSGFIPPEFGKLTGLFDLNLANNNFEGPIPDNISSCVNLNSFNAYGNRLNGTIPPSLHKL…
>Os06g0225300	MAARRRLLLLLVLLLCRLAAVLPTSEVEALQGFMAGFAGGNAAFQSWDASAPNPCTWFHVTCGPGNQVIRLDLGNQSLSGELKPDIWQLQALQSLELYGNSISGKIPSELGRLASLQTLDLYLNNFTGEIPNELGNLSKLSNLRLNNNSLSGAIPMSLTTIQNLEVLDLSHNNLSGIIPTNGSFSHFTPISFSNNPRTFANSSDSPSNNSGAAVPSGRSSASSIGTIAGGAAAGAAMLFAAPIVLFAWWWRRKPHDQFFDLLEEETPEVHLGQLRRFTLRELQVATDNFSQTNLLGRGGFGKVYKGRLLDGSLIAIKRLNEDRIGTGERQFLMEVEIISMAVHQNLLRLQGYCMTPTERLLVYPYMENKSLETRLRECSDSQQPLDWPTRRKIALGSAR…
>Os06g0272000	MAIGLPVWISVALLIALSIVASASSLGLSKSNGSDTDLAALLALKVHFSDPDNILAGNWTAGTPFCQWVGVSCSRHRQRVTALELPGIPLQGELGPHLGNISFLSVLNLTDTGLTGSVPDDIGRLHRLKLIDLGHNALSGGIPATIGNLMRLQLLHLPSNQLSGPIPIELQALRRLRSIDLIGNYLTGSIPDSLFNNTPLLAYLSIGNNSLSGPIPGCIGSLPMLELLELQYNNLTGPVPQAIFNMSRLTVVDLGFNSLTGSIPGNTSFSLPVLQWFSISHNRFTGQIPPGLAACPYLQVLRVGDNLFEGVFPSWLAKSTNLSDVSLSRNHLDAGPIPAALSNLTMLTRLGLEMCNLIGAIPVGIGQLGQLSVLDLTTNQLTGPIPACLGNLSALTILS…
>Os06g0274500	MEPPFFLLLLLLVVSSSSPSAALLSAKGVNNEVQALIVIKNLLKDPHGVLKSWDQNSVDPCSWAMITCSPDFLVTGLEAPSQHLSGLLSPSIGNLTNLETVLLQNNNITGPIPAEIGRLENLKTLDLSSNSFYGEIPSSVGHLESLQYLRLNNNTLSGPFPSASANLSHLVFLDLSYNNLSGPIPESLARTYNIVGNPLICDANREQDCYGTAPMPMSYSLNGSRGGALPPAARDRGHKFAVAFGSTAGCMGLLLLAAGFLFWWRHRRNRQILFDVDEQQIENVNLGNVKRFSFRELQAATEGFSGKNILGKGGFGNVYRGQLPDGTLVAVKRLKDGNAAGGEAQFQTEVEMISLALHRNLLRLYGFCMTATERLLVYPFMSNGSVASRLKAKPALEWG…
>Os06g0339500	MDQEALLGLKSLVTSDPSGMLLSWGNGSACTWSGVRCNRHGRVLVLDLQGLNLVGKISPSIGNLSALHGLYLQKNQFSGEIPDQIGWLGQLQTLNASANILTGNIPAALINCTNLEIIDLSQNTFFGTIPASISSFQKLRVLKIGGNQLSGSVPRYIGNLSLLSTLDLSTNNLTGTIPYEFGHLRQLKYLQLSINNLKGTVPEPLYNLSSLSFFAIANNDLHGKIPSDVGFRLPRLLVFHICINRFTGPIPPSLHNVTNIQSIRMSHNHFSGSVPPGLSGLHNLVLYNIGFNQIVGNTSVLVDLMNCTKLQLIAFDENLIEGILPDSIGNLSSSLTRLYVGGNRITGYIPASIGRLSSLTLLNMSYNLLFGSIPPEIGLLKELTMLSLARNKLSGIIPA…
>Os06g0544100	MPLHSHLLLLLLALSTSVVAGSVSSSPSVCAGGGGGGGDAAIVAAAFRGVRNFQLPPCGAVRELRLPSRNLTGAVAWAALANLSGLAVLDLSGNALQGAIPGGFWRAPSLRHVDVSGNQLGGALRVVEASPRLESLNVSGNRFTGVAGAEALAGLRVLDVSANRIRAVPQGLRRLARVNRLDLSRNAMQGRFPGDLPPLAGLRFLNVSYNNFSGVVDGGAVKKFGHSAFVHSGNTSLVFSENSTARRPPPPPSPPPSHPHRSGGKNDTATPARRTRTRSRRKHLSVVTVAVVCGVVSVAMLLCLVGCVACGVLRCRKNRGKEAEEEKRKAHWGGKDEEEVVAVAAAAAKGGSAAPVVLFERPLMELTLADLAEATSGFGRESQLAERGGRSGAAYRAVL…
>Os06g0557100	MSNTYLPLLPALVAGVLLLAAGCAAAAGDRDTLVAIRKGWGNPRHLASWDPASAAAADHCSWEGVTCSNATTGGGGGAGVVTELSLHDMNLTGTVPTAVCDLASLTRLDLSNNQLTGAFPAAALSRCARLRFLDLANNALDGALPQHVGRLSPAMEHLNLSSNRLSGAVPPEVAALPALRSLLLDTNRFTGAYPAAEIANLTALERLTLADNGFAPAPVPPAFAKLTKLTYLWMSKMNITGEIPEAFSSLTELTLLDMSGNKLTGAIPAWVFRHQKLERLYLYENSLSGELPRNVTTANLVEIDLSSNQLGGEISEDFGNLKNLSLLFLYFNKVTGAIPASIGRLPNLTDLRLFGNELSGELPPELGKNSPLANFEVSNNNLSGALPETLCANGKLFDI…
>Os06g0557700	MGKVAAMDNPHLVHTILLAQSLLLFTCLFLHSNCETITRDDEKAVLLSLERSWGGSVTVNWSSVIYEDQCNWPGINCTDGFVTGISLTGHGLNNLPAAICSLTKLSHIDLSRNSISGSFPTALYNCSNLRYLDLSYNTLVNSLPSNIDRLSPRLVYLNLASNSLSGNIPSSIGQLKVLTNLYLDANQFNGSYPAEIGNISALRVLRLGDNPFLSGPIYPQFGNLTNLEYLSMSKMNIIGKIPAAMSKANNVMFFDLSGNHLSGSIPSWIWSLKRLVTLQLYANHLSGQINAPIESTNLVEIDVSSNNLSGQIPEDIGQLEELERLFLSNNHFTGSIPDSVALLPKLTNVQLFQNSFEGILPQELGKHSLLFNLETHYNNFSGTLPEGLCSKGALAYISM…
>Os06g0581500	MIPIGTLTPSLLTFAVLYAFLTLPLIPSLSSTALDDESNKDLQALLCLKSRLSNNARSLASWNESLQFCTWPGITCGKRHESRVTALHLESLDLNGHLPPCIGNLTFLTRIHLSNNRLNGEIPIEVGHLRRLVYINLSSNNLTGVIPNSLSSCSSLEILNLGNNFLQGEIPLGLSNCSNLKRIVLHENMLHGGIPDGFTALDKLSVLFAHSNNLSGNIPHSLGSVSSLTYVVLANNSLTGGIPPVLANCSSLQWLDLRKNHIGGEIPPALFNSSSLQAINLAENNFFGSIPPLSDLSSIQFLYLSYNNLSGSIPSSLGNSTSLYSLLLAWNELQGSIPSSLSRIPYLEELEFTGNNLTGTVPLPLYNMSTLTFLGMAENNLIGELPQNIGYTLKSIEMF…
>Os06g0583600	MALYMGPNLLTGSIPASLGKLSKLNVISLAQNRLSGEIPPTLGNLTQLSELYLSMNAFTGEIPSALGKCPLGVLALAYNKLSGNIPKEIFSSSRLRSISLLSNMLVGPMPSELGLLKNLQGLDFSQNKLTGEIPISIGGCQSLEFLLVSQNFLHGSIPSTMNKLTGLQELDLSSNNISGIIPVFLGSFIGLTYLNLSFNNLIGEVPDDGIFRNATAFSIVGNVGLCGGIPVLSLPSCTNQQAREHKFPKLAVAMSVSITCLFLVIGIGLISVLCKKHKSSSGPTSTRAVRNQLPRVSYTELSMGTNGFSSSNLIGEGRFGSVYKANMSFDQYSVVAVKVLKLQERGASHSFLAECEALRYLRHRNLVKILTACSSIDPRGHDFKALIFEYLPNGSLEKW…
>Os06g0585525	MASSQIVLSPGHGLLLFPLKFLFFLPLVLTGGTEDDRQALLCFMSQLSAPSRALASWSNTSMEFCSWQGITCSSQSPRRAIALDLSSQGITGSIPPCIANLTFLTVLQLSNNSFHGSIPSELGLLNQLSYLNLSTNSLEGNIPSELSSCSQLKILDLSNNNLQGSIPSAFGDLPLLQKLVLANSRLAGEIPESLGSSISLTYVDLGNNALTGRIPESLVNSSSLQVLRLMRNALSGQLPTNLFNSSSLTDICLQQNSFVGTIPPVTAMSSQVKYLDLSDNNLIGTMPSSLGNLSSLIYLRLSRNILLGSIPESLGHVATLEVISLNSNNLSGSIPPSLFNMSSLTFLAMTNNSLIGKIPSNIGYTLPTIQELYLSDVKFDGSIPASLLNASNLQTFYLA…
>Os06g0585950	MSSLGFSSPGFLRLLYILKFFCFLPLVISNETENDRQALLCFKSQITGSAEVLASWSNASMEFCSWHGITCSIQSPRRVIVLDLSSEGITGCISPCIANLTDLTRLQLSNNSFRGSIPSEIGFLSKLSILDISMNSLEGNIPSELTSCSKLQEIDLSNNKLQGRIPSAFGDLTELQTLELASNKLSGYIPPSLGSNLSLTYVDLGRNALTGEIPESLASSKSLQVLVLMNNALSGQLPVALFNCSSLIDLDLKHNSFLGSIPPITAISLQMKYLDLEDNHFTGTIPSSLGNLSSLIYLSLIANNLVGTIPDIFDHVPTLQTLAVNLNNLSGPVPPSIFNISSLAYLGMANNSLTGRLPSKIGHMLPNIQELILLNNKFSGSIPVSLLNASHLQKLSLAN…
>Os06g0586150	MASFSALSQNVAWVLYLCTFFCSILLAICNETEYDRQALLCFKSQLSGPSRALSSWSNTSLNFCSWDGVTCSVRRPHRVIAIDLASEGITGTISRCIANLTSLTTLQLSNNSFHGSIPSRLGLLSELNNLNLSMNSLEGNIPSELSSCSQLEILGLWNNSIQGEIPASLSKCIHLQEINLSRNKLQGSIPSTFGNLPKLKTLVLARNRLTGDIPPFLGSSVSLRYVDLGNNALTGSIPESLANSSSLQVLRLMSNSLSGQLPKSLLNTSSLIAICLQQNSFVGSIPAVTAKSSPIKYLNLRNNYISGAIPSSLANLSSLLSLRLNENNLVGNIPESLGHIQTLEMLALNVNNLSGLVPPSIFNMSSLIFLAMANNSLTGRLPSDIGYTLPKIQGLILST…
>Os06g0586400	MASSSVLSPNIAWVLCHFIFCSISLAICNETDDRQALLCFKSQLSGPSRVLSSWSNTSLNFCNWDGVTCSSRSPPRVIAIDLSSEGITGTISPCIANLTSLMTLQLSNNSLHGSIPPKLGLLRKLRNLNLSMNSLEGNIPSQLSSYSQIEILDLSSNSFQGAIPASLGKCIHLQDINLSRNNLQGRISSAFGNLSKLQALVLTSNRLTDEIPPSLGSSFSLRYVDLGNNDITGSIPESLANSSSLQVLRLMSNNLSGEVPKSLFNTSSLTAIFLQQNSFVGSIPAIAAMSSPIKYISLRDNCISGTIPPSLGNLSSLLELRLSKNNLVGSIPESLGHIRTLEILTMSVNNLSGLVPPSLFNISSLTFLAMGNNSLVGRLPSDIGYTLTKIQGLILPANK…
>Os06g0587000	MACLGVLSSGIVWLCLSIIFMILPIAISDEHENDRQALLCFKSQLSGPPGVLASWSNASQEFCNWHGVTCSTPSPRRVTAIDLASEGISGSISPCIANLTSLTMLQLSNNSFNGSIPSVLGLLGQLNNLNLSMNSLEGNIPSELSSCSQLEILDLSNNFIQGEIPASLSQCNRLKKIHLSKNKLQGRIPYAFGNLPKLEKVVLASNRLTGDIPASLGSSLSLTYVNLESNALTGSIPQSLLNSSSLKVLVLTRNTLTGEIPKPLFTSSTLTDIYLDENNFVGSIPHVTATPLPLQYLYLGGNKLSGTIPSSLGNLSSLLDLSLTRNNLTGSIPDSLGHIPTLELLNLNVNKLTGHVPSSIFNLSSLKSLAMANNSLTGELPSNLGYTLPNIKTLILSNN…
>Os06g0587200	MACLGVLSSGIVWLSLFTIFVSIPLATSDDHENDRQTLLCFKSQLSGPTGVLDSWSNASLEFCSWHGVTCSTQSPRRVASIDLASEGISGFISPCIANLTFLTRLQLSNNSFHGSIPSELGLLSQLNTLNLSTNALEGNIPSELSSCSQLEILDLSNNFIQGEIPASLSQCNHLKDIDLSKNKLKGMIPSDFGNLPKMQIIVLASNRLTGDIPPSLGSGHSLTYVDLGSNDLTGSIPESLVNSSSLQVLVLTSNTLSGELPKALFNSSSLIAIYLDENSFVGSIPPATAISLPLKYLYLGGNKLSGTIPSSLGNLSSLLDLSLTRNNLVGNVPDSLGLIPKLDLLNLNANNLIGHVPSSIFNMSSLTILTMANNSLIGELPSNLGYTLPNIETLVLSNN…
>Os06g0587500	MSASSLWSRYSRSHITDNVNLGNNALTGGVPKPMLNSSSLQQLILNSNSLSGELPKALLNTLSLISIYLNQNNFSGSIPPVKTVSPQVQYLDLGENCLTGTIPSSVGNLSSLLYLRLSQNCLDGSIPESLGHIPTLEELNLNLNNFSGAVPPSLFNMSSLTSLVAANNSLTGRLPLDIGYTLPNIEGLILSANKFKGSIPTSLLNLTHLQMLYLADNKLTGIMPSFGSLTNLEDLDVAYNMLEAGDWGFISSLSNCTRLTKLMLDGNNLQGNLPSSVGNLSSDLQRLWLTNNKISGPIPQEIGNLKSLTELYMDYNQLSEKIPLTIGNLRKLGKLSFARNRLSGQIPDDIGKLVQLNNLNLDWNNLSGSIPVSIGYCTQLEILNLAHNSLDGTIPETIF…
>Os06g0588800	MAALRVFSTGVICHLIFHFLFFQPLAISDETETDRDALLCFKSQLSGPTGVLASWNNASLLPCNWHGVTCSRRAPRRVIAIDLPSEGIIGSISPCIANITSLTRLQLSNNSFHGGIPSELGFLNELQNLDLSMNSLEGNIPSELSSCSQLQILDLQNNSLQGEIPPSLSQCVHLQQILLGNNKLQGSIPSAFGDLPKLSVLFLANNRLSGDIPPSLGSSLTLTYVNLGKNALTGGIPKPMLNSSSLQQLILNSNSLSGELPKALLNTLSLNGIYLNQNNFSGSIPPVKTVSPQVQYLDLGENCLTGTIPSSLGNLSSLLYLRLSQNCLDGSIPESLGHIPTLQTLMLTLNNFSGTIPPPLFNMSSLTFLTVANNSLTGRLPLEIGYTLPNIEGLILLAN…
>Os06g0589600	MASRSSRGERVGVVFVLVVVVLCVDVSTLVAAQPLVSSQAKTLLWVRRLLGFPPALDALAGAPDACALPPTPSLTVACAGGQVTELSVLGGRAPGAALPANFSADALFTTLTRLPALSRLTLASLGVWGELPGAKLHRLQALRVLNLTGNCLYGAVPEHFSRMYSLQSLVLSRNRLNGAVPNLSGLAFLDELDLGHNRLGPAFPEVGNAVVRLVLADNNFTGRIPAAMSSLGQLQFLDVSGNRLQGWIPSSIFALPALRHIDLSRNQLAGQLPASTACADALAFVDVSDNLLAGARPACMRGNSSARTVLDAGNCFRDARSQRPSTYCNPGALAAVLPPAQGTGGEQGSGGKGGQVGMALGIVGGVVAGAALIALVMMAVLRRARRQNPEVSVLPKSPL…
>Os06g0589800	MAHRGDRFLVVVVVVVVLGVVVRPAAALSADGKALLSLLPAAAPSPVLPSWDPTAATPCSWQGVTCSPQSRVVSLSLPNTFLNLSSLPPQLASLSSLQLLNLSTCNISGAIPPAYASLAALRVLDLSSNALYGDIPASLGALSGLQYLLLNSNRLTGAIPRSLASLAALQVLCVQDNLLNGTIPASLGALTALQQFRVGGNPGLSGPIPASLGALSNLTVFGAAATALSGAIPEELGNLANLQTLALYDTGVSGPIPAALGGCAELRNLYLHMNKLTGPIPPELGRLQKLTSLLLWGNALSGRIPPELSNCSALVVLDLSGNRLAGEVPGALGRLAALEQLHLSDNQLAGRIPAELSNCSSLTALQLDKNGLTGAIPPQLGELRALQVLFLWGNALSGA…
>Os06g0634500	MAAAALAGVLLLALAAVAGADTDGGDAAALGNLYSSWNSPAQLTGWSAGGGDPCGAAWMGVSCVGSAVTSIKLSGMGLNGTLGYQLSNLLALKTMDLSSNNLHDSIPYQLPPNLAYLNLAGNNFSGNLPYSISNMVSLNYLKLJEMFGNLTALSELDVSFNNLNGNLPISLRSLSNISGIYLQNNQLSGTVNVLSNLSLTTLNIANNNFSGSIPQEFSSISHLILGGNSFLNVPSSPPSTITSPPQGQPDFPQGPTTAPNIPEIPIDQGSDKKQRLRTGLVIGIVIGSMAAACGVLFALVLCLHNVRKSKDGGISESKDVASTFAVNIDRASNREIWDHTQQDAPVSSSVLPPMGKMTPERVYSTNSSMSKKMKVSVTANPYTVASLQVATNSFCQDSL…
>Os06g0663000	MAGVAAVRLLLLQAAAALALAAAAAAGGPEAATLLAFRGALRGPHGAPPEPLSQWATTTPGPCAGAGTGVSLWYGVTCHQRTGQVRGLRLEYLGLQGPAPDMAPLAALRGLRALSIANNNLTGPFPDVSMLPALKMLYMSRNKLDGGIPPAAFAHMRGLRKLFLSDNAFTGPIPTSITSPKLLVLQLSKNRFDGPLPDFNQKELRLVDVSDNNLSGPIPPGLRRFDAKSFQGNKNLCGPPVGAPCPEVPILASPSPSPLSSSWWSPRSLKILMIIALVVVVVGALLAFAGALTAMLARRREATTETQGGGVGGAAANAAAARMKATPNPAVTVAHGGGGGGGEQQPHVTVSAVPAKRGGRRDDHGRLVFIQEGRERFELEDLLRASAEVLGSGSFGASY…
>Os06g0667000	MAMPVGVAPVLLLLLLPLAAATAAAESDDRDALMAFKAGVTSDPTGVLRSWNETVHFCRWPGVNCTAGRVTSLDVSMGRLAGELSPAVANLTRLVVLNLTSNAFSGSIPGGLGRLRRMRYLSLCDNAFAGEIPDALRNCTALAVAYLNNNNLVGGVPRWLGALPNLAVLRLSHNSLSGRIPPSLANLTKIFRLELDQNLLEGSIPDGLSRLPALGMLALSQNSLAGEIPVGFFNMTSLRGLALADNAFRGELPGDAGARTPNLQYLFLGGNLLAGPISASLSNATALVALSLANNSFAGQVPGEIGTLCPLSLELSNNQLTATDDAGGGWEFMDNLTNCSALAEILLDGNKFAGVMPPSVVRLSPQLEALNLAGNRISGVIPPEIESLVGLQTLCLQSN…
>Os06g0691800	MQLPNLPCSSSSSTTTTTTTKLSVAFFRLLVILLLSFASPTSSCTEQEESSLIGFLEGLLPGHNGSLSTSWVKGIDCCKWEGINCSSDGTVTDVSLASKGLQGRISPSLGNLTGLLHLNLSHNLLNGYLPMELLFSRSIIVLDVSFNRLDGSLPELESPSGGSPLQVLNISSNSFTGQFSSKQWEVMKNIVALNVSNNSFTGQIPPSICINSPSFAILDLCYNQFSGSISSGLGNCSKMREFKAGYNNFSGALPEELFSATSLEHLSLPNNDLQGVLDGSHIVKLVKLTVLDLGSTGLSGNIPDSIGQLSTLEELRLDNNNMSGELPSALGNCTNLRYLSLRNNKFVGDLSKVNFTWLNLRIADFSINNFTGTVPESIFSCSNLIALRLAFNKFHGQLS…
>Os06g0692100	METSGRVVVVVSGVLVLLLAISICGRAAACAEAERAALLSFLAEASPPAGDAIVADWRGSPDCCRWDGVGCGGAGDGDGAVTRLSLPGRGFNGTISPSIGNLTGLTHLNLSGNSLAGQFPEVLFSLPNVTVVDVSYNCLSGELPSVATGAAARGGLSLEVLDVSSNLLAGQFPSAIWEHTPRLVSLNASNNSFHGSIPSLCVSCPALAVLDLSVNVLSGVISPGFGNCSQLRVLSAGRNNLTGELPGELFDVKPLQHLQLPANQIEGRLDQDSLAKLTNLVTLDLSYNLFTGELPESISKMPKLEELRLANNNLTGTLPSALSNWTSLRFIDLRSNSFVGNLTDVDFSGLPNLTVFDVASNNFTGTMPPSIYSCTAMKALRVSRNVMGGQVSPEIGNLK…
>Os06g0692300	MGCHQVVVTGVLVLVLAASVSDRAAACVEAEREALLSFLAEAAPPAGDGIVGEWQRSPDCCTWDGVGCGDDGEITRLSLPGRGLGGTISPSIGNLTALVYLNLSGNDLSGPFPDVLFFLPNVTIVDVSYNCISDELPDMLPPAAADIVQGGLSLQVLDVSSNLLAGQFPSAIWEHTPRLVSLNASNNSFRGTIPSLCVSCPALAVLDLSVNMLTGAISPGFGNCSQLRVLSAGRNNLTGELPGDIFDVKSLQHLHLPSNQIEGRLDHPECIAKLTNLVTLDLSYNLLAGELPESISQITKLEEVRLIHNNLTGKLPPALSNWTSLRCIDLRSNRFTGDLTGIDFSGLDNLTIFDVDSNNFTGTIPPSIYSCTAMKALRVSHNLIGGQVAPEISNLKELQ…
>Os06g0692500	MSCHVVVSGVLVLVLAATICGCAAACVEVERKALLSFLADAASRAGDGIVGEWQRSPDCCTWDGVGCGGDGEVTRLSLPGRGLGGTISPSIGNLTGLTHLNLSGNSLAGQFPEVLFSLPNVTVVDVSYNCLSGELPSVATGAAARGGLSLEVLDVSSNLLAGQFPSAIWEHTPRLVSLNASNNSFHGTIPSLCVSCPALAVLDLSVNVLSGVISPGFGNCSQLRVFSAGRNNLTGELPGDLFDVKALQHLELPLNQIEGQLDHESIAKLTNLVTLDLGYNLLTGGLPESISKMPKLEELRLANNNLTGTLPSALSNWTSLRFIDLRSNSFVGDLTVVDFSGLANLTVFDVASNNFTGTIPPSIYTCTAMKALRVSRNVMGGQVSPEIGNLKELELFSLT…
>Os06g0692600	MSSRVVVVSGVLVLVLVVVSVCGRAAACVEAEREALLSFLAAAAPPAGDGIAAQWRGSPDCCAWDGVGCGVDGAVTRLWLPGRGLGGTISPSIANLTALTYLNLSGNSLSGRFPDLLFALPNATVVDVSYNRLSGELPNAPVAAAAATNARGSLSLQVLDVSSNLLAGRFPSAIWEHTPRLVSLNASNNSFHGSIPSLCASCPALAVLDLSVNVLSGAISPGFSNCSWLRVLSVGRNNLTGELPGDIFDVKPLQRLQLPSNQIEGRLDPERIAKLTNLITLDLTYNMFTGELPESISQLTKLEELRLGHNDFTGTLPPALSNWTSLRCLDLRSNSFVGDLTVVDFSGLANLTVFDVAANNFTGTIPPSIYSCTAMKALRVSNNLMVGQISPEIGNLKEL…
>Os06g0717200	MPPTLLLLLLLLPPSLASPDRDIYALAKLKAALVPSPSATAPPPLADWDPAATSPAHCTFSGVTCDGRSRVVAINLTALPLHSGYLPPEIALLDSLANLTIAACCLPGHVPLELPTLPSLRHLNLSNNNLSGHFPVPDSGGGASPYFPSLELIDAYNNNLSGLLPPFSASHARLRYLHLGGNYFTGAIPDSYGDLAALEYLGLNGNTLSGHVPVSLSRLTRLREMYIGYYNQYDGGVPPEFGDLGALLRLDMSSCNLTGPVPPELGRLQRLDTLFLQWNRLSGEIPPQLGDLSSLASLDLSVNDLAGEIPPSLANLSNLKLLNLFRNHLRGSIPDFVAGFAQLEVLQLWDNNLTGNIPAGLGKNGRLKTLDLATNHLTGPIPADLCAGRRLEMLVLMEN…
>Os07g0107800	MARRAPLRCLFLSLVALFALLPFPPAAAAPCHPEDLLALRAFAGNLSAGGGGAGLRAAWSGDACCAWDGVACDAAARVTALRLPGRGLEGPIPPSLAALARLQDLDLSHNALTGGISALLAAVSLRTANLSSNLLNDTLLDLAALPHLSAFNASNNSLSGALAPDLCAGAPALRVLDLSANLLAGTLSPSPSPPPCAATLQELYLASNSFHGALPPTLFGLAALQKLSLASNGLTGQVSSRLRGLTNLTSLDLSVNRFTGHLPDVFADLTSLQHLTAHSNGFSGLLPRSLSSLSSLRDLNLRNNSFSGPIARVNFSSMPFLVSIDLATNHLNGSLPLSLADCGDLKSLSIAKNSLTGQLPEEYGRLGSLSVLSLSNNTMRNISGALTVLRACKNLTTLI…
>Os07g0121200	MELGMFIPCTLVLLLLSYGAGGIKGGASTQDGDVNGTDLASLLDFKRAITNDPFGAMSSWNTNTHLCRWKGVTCDQRAHRVVALDLVGQTLTGQISHSLGNMSYLTSLSLPDNLLSGRVPPQLGNLRKLVFLDLSGNSLQGIIPEALINCTRLRTLDVSRNHLVGDITPNIALLSNLRNMRLHSNNLTGIIPPEIGNITSLNTVILQGNMLEGSIPEELGKLSNMSYLLLGGNRLSGRIPEVLFNLSHIQEIALPLNMLHGPLPSDLGNFIPNLQQLYLGGNMLGGHIPDSLGNATELQWLDLSYNQGFTGRIPPSLGKLRKIEKLGLDMNNLEARDSWGWEFLDALSNCTRLKMLSLHQNLLQGVLPNSVGNLSSSMDNLVLSNNMLSGLVPSSIGNL…
>Os07g0132000	MLSVVVLLLLAAALPMSCSNDTDLTALLAFRAQVSDPLGILRVNWTTGTSFCSWIGVSCSHHRRRRRAVAALELPNIPLHGMVTPHLGNLSFLSFINLTNTGLEGPIPDDLGRLTRLRVLDLSRNRLSGSVPSSIGNLTRIQVLVLSYNNLSGHILTELGNLHDIRYMSFIKNDLSGNIPENIFNNTPLLTYINFGNNSLSGSIPDGIGSSLPNLEYLCLHVNQLEGPVPPSIFNKSRLQELFLWGNYKLTGPIPDNGSFSLPMLRWIDLHWNSFRGQIPTGLAACRHLERINLIHNSFTDVLPTWLAKLPKLIVIALGNNNIFGPIPNVLGNLTGLLHLELAFCNLTGVIPPGLVHMRKLSRLHLSHNQLTGPFPAFVGNLTELSFLVVKSNSLTGSV…
>Os07g0134200	MRLHYHHLAVVLLAAVAAAATAAAGGEADALLAVKAALDDPTGALASWTTNTTSSPCAWSGVACNARGAVVGLDVSGRNLTGGLPGAALSGLQHLARLDLAANALSGPIPAALSRLAPFLTHLNLSNNGLNGTFPPQLSRLRALRVLDLYNNNLTGALPLEVVSMAQLRHLHLGGNFFSGGIPPEYGRWGRLQYLAVSGNELSGKIPPELGNLTSLRELYIGYFNSYSGGIPPELGNMTDLVRLDAANCGLSGEIPPELGNLANLDTLFLQVNGLAGGIPRELGKLASLSSLDLSNNALAGEIPATFADLKNLTLLNLFRNKLRGDIPEFVGDLPSLEVLQLWENNFTGGIPRRLGRNGRFQLLDLSSNRLTGTLPPDLCAGGKLETLIALGNSLFGAI…
>Os07g0134600	MALRARLRRLLVVVILVVVEVVVAQQQQQERLASGSDLAGLFSLRASLGIRAREWPARVDPCGGGWAGVTCRGGRVVGVTVAGFRRTRVGARAPRFAVDGVRNLTALEVFNASGFPLPGEMPAWFGRGLPPPLAVLDLRSAAVNGTLPPDLGVSGNLTSLLLSGNSLSGAVPGSLLSVAGLRFLDLSGNNFTGGLPNVTPVAGGGAASLFNVSGNSLYGVVSDAIGALKGRFQVVDLSSNYFDGVWNVSDGNVDVRMNCFSGAPGQRNRVDCEEFYRRAGVRLGDALAPAPSPETSPGTTTKNNNSRISKGVLIGVIAAAATLMVVFFGALVFCLARQKAGRRGARGRGVDTNEESTRGVRRRDSSVNPVTSPPVAVSPSANSGHKDPVVVSGEFTFEQ…
>Os07g0145400	MGILGSFLVLLLLAAPAFGQLPSQDILALLAFKKGITHDPAGFITDSWNDESIDFNGCPASWNGIVCNGANVAGVVLDGHGISGVADLSVFVNLTMLVKLSMANNNLSGSLPSNVGSLKSLKFMDISNNRFSGPIPDNIGNLRSLQNLSLARNNFSGPLPDSIDGLASLQSLDVSGNSLSGPLPSSLKGLRSMVALNLSYNAFTKGIPSGLGLLVNLQSLDLSWNQLEGGVDWKFLIESTVAHVDFSGNLLTSTTPKELKFLADISETVLYLNLSNNKLTGSLIDGVELSTFGRLKVLDLSHNQLSGDLPGFNYVYDLEVLRLANNAFTGFVPSGLLKGDSLVLSELDLSANNLTGHINMITSTTLQVINLSSNALFGDLPMLAGSCTVLDLSNNKFKG…
>Os07g0152200	MAASVARVLLAAAVFFAAVAAAAAASSSAAAVAALMEFKTKLDDVDGRLSSWDAAGGSGGGDPCGWPGIACSAAMEVTAVTLHGLNLHGELSAAVCALPRLAVLNVSKNALAGALPPGLAACRALEVLDLSTNSLHGGIPPSLCSLPSLRQLFLSENFLSGEIPAAIGNLTALEELEIYSNNLTGGIPTTIAALQRLRIIRAGLNDLSGPIPVEISACASLAVLGLAQNNLAGELPGELSRLKNLTTLILWQNALSGEIPPELGDIPSLEMLALNDNAFTGGVPRELGALPSLAKLYIYRNQLDGTIPRELGDLQSAVEIDLSENKLTGVIPGELGRIPTLRLLYLFENRLQGSIPPELGELTVIRRIDLSINNLTGTIPMEFQNLTDLEYLQLFDNQI…
>Os07g0166700	MGGKNLVVLFLVSVVMAMVPGSTQLQASQTWSLLKIQQMLGYPAVLGHWHNYTDFCYGGDYKTTSAFVECYGDSVTQLHIIGGGGGSPTPPPLPKTFSIDSFFTTLSRLPDLRVLTLTGLGLWGPLPGKVSRLAALEIVNVSGNYLYGELPLALSRLGNLQTFIADDNMLSGELPAWLGRLPVLAVLSLRNNSLEGTLPGSVSDMASLRSLSLASNNLSGNLPDMSGAKNLQVIDLANNSLGPEFPRLGRKVASVVLAGNRFSDGLPPELASFYLLERLDVSRNRFVGPFMPALLSLPSIEYLSVAGNRFTGMLSGNMSCGNNLKFVDVSSNLLTGSLPTCLAAGAVGKAADSDSDSSKTVLFSANCLATGDDTQHPSPFCKNQAIAVGIVPDQARRKP…
>Os07g0207100	MPPPAAFLFLACVLGASVAVAAAVAADGDGDAMRELRRALAPPDWGAAGEDGKGSYYCAWRGVTCAGGGGGAVVAIDLPRRGLRGDFSAVAGLRALARLDLSFNALRGGVPGEALGGLPGLEFLDLSMNHLSGGVPPSLAGAVGLRFLNLSNNALSGGIPDELRSLRALTELQISGNNLTGAIPPWLAALPALRILSAYENSLSGPIPSGLGLSSKLQVLNLHSNALEGAIPSSLFDLGNLQVLILTVNRLNGTIPDTIGRCSALSNVRIGNNRLAGAIPASIGDATSLTYFEADSNELTGGIPAQLARCANLTLLNLAYNRLAGEVPDVLGELRSLQELIVSSNGLSGEFPRSILRCRNLSKLDLSYNAFRGGLPESVCNGSRLQFLLLDHNEFSGGI…
>Os07g0251900	MKVTTATAHFLLVFLASTISHSVICSALGNETDQLSSLLEFKNAISLDPEQSLISWNSSNHLCSWEGVSCSSKNPPRVTAIDLVGLVGRISPSLGNLTFLRNLSLATNRFTGQIPASLGRLRRLRSLYLSNNTLQGTIPSFANCSELRALFLDGNELAGGLPGAGDLPVGIEALVLSSNRLAGTIPPSLGNVTTLRKLACMNNGVGGGIPGELAALRGMEVLAVDGNRLSGGFPVAVMNMSGLAVLGLSTNGFTGELPSGIGGFLPKLRQLTIGGNFFQGNIPSSLANASNLFKLGMSDNNFTGVVPASIGKLAKLTLLNLEMNQLHARSKQEWEFMDNLANCTELQVLSLEKNQMEGQVPSSLGNFSVQLQYLYLGLNRLSGSFPSGIANLPNLIILA…
>Os07g0498400	MARRRFFPAWVVVVMVVVVVLGSCSAAAAAGDGDALMDVKNAFVEDPGGVLAGWGGGGGNSSAFCSWAGVECDAAGARVTGLNLSGAGLAGEVPGAALARLDRLEVVDLSSNRLAGPVPAALGALGRLTALLLYSNRLAGELPPSLGALAALRVLRVGDNPALSGPIPAALGVLANLTVLAAASCNLTGAIPRSLGRLAALTALNLQENSLSGPIPPELGGIAGLEVLSLADNQLTGVIPPELGRLAALQKLNLANNTLEGAVPPELGKLGELAYLNLMNNRLSGRVPRELAALSRARTIDLSGNLLTGELPAEVGQLPELSFLALSGNHLTGRIPGDLCGGGGGGAESTSLEHLMLSTNNFSGEIPGGLSRCRALTQLDLANNSLTGVIPAALGELGN…
>Os07g0565400	MVKSKSLPMIASAAVFLLLLSAALPLSQSYTYEQDVFAINGLYTALGSPSVPGWITNGGDPCNEGWQGVECVVSNITSITLNAANLGGQLGNTLGNFTSLITLDLSNNNIGGTIPDNLPITLQRFFLSGNQLSGSIPSTLSTLTLLTGLSLNNNHLSGEIPDAFSTLTGLANLDFSSNNLTGPLPPSMGNLTALTSLHIQNNQIIGLLNVLQDLPLQDLNIENNLFSGPVPVKLENIPNFKKDGNPFNTSIAPSALPPAAPTPLPSVSPPAGHVPTKEPSNSSIAPAGNAPSRKNNVSAMKFVGYILVGVVSAVVLVLMVMFCLSKYKERKSRDDVYTKNQLGRSPQKLGEPKIKEVSDIKEPPVKLKNNAGKASNVISHTREEQKLNVSTAAASDAVY…
>Os07g0568100	MAARFGPLLLVLPLSSALLVLSAATAPRGRPSQVDVGRQLREELWERNQGHEMLRSWRDGDPCSPSPWEGFSCRWKDGNLFVVKLNFSSKKLQGPIPAAIGNLTELDEIDLQDNNFTGSIPESFFDLTHLLKLSVKCNPFLNNQLPHGLSISVEFSYGGCAYHSPPGASNQRIAVIGGVAGGSLACTFALGFFFVCFNKREKNPQKKDCSSTRNPVFEECSTHKATNSAVQQLSLKSIQNATCNFKTLIGEGGFGSVYRGTLAHGEEVAVKVRSTSSTQGTREFNNELRLLSAVRHDNLVPLIGYCCEKDQEILVYPFMSNGSLQDRLYGEASKRKVLDWPTRLSVCIGAARGLAHLHGFAGRCIIHRDVKSSNILLDHSMCGKVADFGFSKYAPQEGD…
>Os07g0574100	MADSHHCCWFLLLLLLLAAWCVRGEAEVANGGHQDLPPLLSFKSYNPAAAALESWVGGDPCSGAWIGVRCSRGRVVGVFLDNASLVGGLAPLLGLARLGVLAVRRNSLSGRLPPLDNSTSPRLRHLLVSHNQLTGGLRVSLPSLVTLRAEHNGFHGDLRALSVPMVRSFNVSRNMLDGEISGDLSRFPSSSFGGNLGLCGLPLPRCVHAYNALGDSVGQSPSAAMEEASSGGSNGGLSKLSVTALMATGIGNAALMVISVAISVAMFVYMRRKLRSWKGASDAALSFEEEDKVRNREEKGQKSNGGGLVCFDGGEELRLESLLKASAEVLGKGVSGSTYKAVLEDGIVVAVKRLSALQFPGRSKAFDRHMRLAGRLRHRHVVSLRGYCNSNGERLLVYD…
>Os07g0597200	MSPLLLGFLCLLLFAGQVAVVASDDDREVLVELKRFLQANNRFNRGEYDRWPESDASPCRWAGVTCDGRGRVTALDLSGSAISGAAFGNFSRLTALTWLDLSDNGIGGELPAGDLAQCRGLVHLNLSHNLIAGGLDVSGLTKLRTLDVSGNRFVGGAAASFVPAACGDLAVLNVSGNGFTGDITGLFDGCPKLEYIDLSTNNFTGELWPGIARFTQFNVAENNLTGGVPAATFPGGCKLRSLDLSANHFAGEFPDSIASCSNLTYLSLWGNGFAGKISAGIGELAGLETLILGKNRFDRRIPPELTNCTSLQFLDMSTNAFGGDMQGILGEFVTLKYLVLHHNNYTGGIVSSGVLRLPLLARLDLSFNQFSGELPLEVADMKSLKYLMLPANSFSGGIP…
>Os07g0602700	MATLNTQTLITLFLLLLLAAAAAAADAGGGGEREALLRFKAGVASDPGGLLRGWTTAASPDHCAWPGVSCGGNGEVVALNVSSSPGRRLAGALSPAVAALRGLRVLALPSHALSGQLPAAIWSLRRLLVLDLSGNRLQGEIPPALACAGLQTLDLSYNQLNGSVPASLGALPGLRRLSLASNRLGGAIPDELGGAGCRSLQYLDLSGNLLVGGIPRSLGNCSKLEALLLSSNLLDDVIPPEIGRLRNLRALDVSRNSLSGSVPAELGGCVELSVLVLSNPYTPIGGSNSSDYGDVDDFNYFQGGIPDAVVALPKLRVLWAPRATLEGELPRNWSACQSLEMINLGENLFSGGIPNGLVECSHLKFLNLSSNKLTGAIDPSLTVPCMDVFDVSGNRFSGA…
>Os07g0618400	MAVATGAVMLFLAATLSGVSANTDSDDVNALNVLYTSMNSPSQLTNWVSQNGDPCGQSWLGITCSGSRVTAIKLSGMGINGTLGYNMNLLTSLVELDTSKNNLGGSDIPYNLPPNLERLNLAENNFTGSIPYSISQMIALRILNLGHNHLATTNDMFNQLTNLTTLDLSYNTLSGNIPQSFNSLTNLRKLNLQNNGFNGTIDVLADLPLTDLNVANNQFTGWIPDKLKKIKNLQTNGNSFGSGPSPPPPPYQSPPYKSPPYKSPQSRQPAPPTTTVNNNPSDDGRKHSKLSGGAIAGIVVCLVVVGAIVAFFVIKKKYWSLPRGGDPEQKEPLSPIVSGFKDSLKQMKSIKIISTIGKEELQKTVSMNLKPPTRIDLHKSIDENDVTSKSFTRKISFSS…
>Os07g0626500	MAALLVLVVLVVLGGGGAAGDDVAALLEFKKGISDRGRDPVLGSWSPPATPDAGGGGGGCPSGWRGVVCDGGAVVGVALDGLGLAGELKLVTLSGMRALQNLSLAGNAFSGRLPPGIGYLSSLRHLDLSGNRFYGPIPGRLADLSGLVHLNLSHNNFSSGFPTDGIRQLQNLRRIDLRSNSFWGNAGDLLAELRNAEYIDLSDNLFTGAVDLELESLSSIGNTVKYLNLSHNKLQGGFFRNETVGAFKNLEVLDLSNSGIAGMVPQIDAWFSLAVFRVAGNALSGVMPEAMLQNSMRLVEVDLSRNGFSGSVPVVNSTTLKLLNLSSNTFSGSLPSTVGKCSSVDLSGNQLSGELAILRAWDGTVETIDLSSNKLEGSYPNDASQFQNLVSLKLRNNLL…
>Os07g0681100	MDHLSIRNPLSLLLSLQLSLLLFNPLSVADLTSEKQALLDFASAVYRGNRLNWSQSTSLCSWHGVKCSGDQSHIFELRVPGAGLIGAIPPNTLGKLDSLQVLSLRSNRLAGSLPSDVTTLPSLRSIYLQHNNFSGDLPSFLNPNLSVVDLSYNSFTGEIPISLQNLSQLSVLNLQENSLSGSIPDLKLPSLRLLNLSNNDLKGQIPQSLQTFPNGSFLGNPGLCGPPLAKCLLPDSPTPSPASPSSAPTPMSAHHEKKFGAGFIIAVAVGGFAVLMFVVVVLVVCNSKRKGKKESGVDYKGKGTGVRSEKPKQEFSSGVQIAEKNKLVFLEGCSYTFDLEDLLRASAEVLGKGSYGTAYKAILEDGTVVVVKRLKDVVAGKKEFEQQMELIGRLGKHAN…
>Os08g0117700	MASTTTKNALLLLLLLLLLFPLLHSSLADVAAAAPSSASAAEVDALMELKAALDPSGRLLPSWARGGDPCGRGDYFEGVSCDARGRVAAVSLQGKGLAGAISPAVAMLPGLTGLYLHYNELAGAIPRQLGDLPMLAELYLGVNNLSGTIPVELGRLPALQVLQLGYNQLSGSIPTQLGQLKKLTVLALQSNQLTGAIPASLGDLPELARLDLSSNRLFGSIPSKLAAIPKLATLDLRNNTLSGSVPSGLKKLNEGFHFDNNSELCGAHFDSLKPCANGDEDDNEEGSKMARKPESTNVKPLQAPQTMNVNRDCDNGGCSRSSSSSTTLSSGAILAGTIIIIGGAAACGISVISWRRRQKQKVGGGGTVESLEGRASSSNASSSLINVEYSSGWDTSSEG…
>Os08g0148300	MAAAAVHVLLLLLPLATITSASSAPLPLLALLSLRSSLGDPAGALRSWTYAAAASAGATRSLAPPWCAWPGVACDGATGEVVGVDLSRRNLSGTVSPTAARLLSPTLTSLNLSGNAFAGELPPAVLLLRRLVALDVSHNFFNSTFPDGIAKLGSLAFLDAFSNCFVGELPRGIGELRRLEHLNLGGSFFNGSIPGEVGQLRRLRFLHLAGNALSGRLPRELGELTSVEHLEIGYNAYDGGIPPEFGKMAQLRYLDIAAANVSGPLPPELGELTRLESLFLFKNRIAGAIPPRWSRLRALQVLDVSDNHLAGAIPAGLGELTNLTTLNLMSNSLSGTIPAAIGALPSLEVLQLWNNSLAGRLPESLGASRRLVRLDVSTNSLSGPIPPGVCAGNRLARLI…
>Os08g0174700	MAAHRWAVWAVLLLRLLVPAARVLANMEGDALHSLRTNLVDPNNVLQSWDPTLVNPCTWFHVTCNNDNSVIRVDLGNAALSGTLVPQLGQLKNLQYLELYSNNISGTIPSELGNLTNLVSLDLYLNNFTGPIPDSLGNLLKLRFLRLNNNSLSGSIPKSLTAITALQVLDLSNNNLSGEVPSTGSFSLFTPISFANNPSLCGPGTTKPCPGAPPFSPPPPYNPPTPVQSPGSSSSTGAIAGGVAAGAALLFAIPAIGFAWYRRRKPQEHFFDVPAEEDPEVHLGQLKRFSLRELQVATDTFSNKNILGRGGFGKVYKGRLADGSLVAVKRLKEERTPGGELQFQTEVEMISMAVHRNLLRLRGFCMTPTERLLVYPYMANGSVASRLRERPPSEPPLDW…
>Os08g0201700	MNGAVLLQMLLLLLLAARAQQQQQVTQARTDPKEVAALDAILGRWGKTTSPLWKMADEPCYGVAVDDSTDLDGNPKNNPGIKCDCSYINGTVCHITQLKVFALNVVGKIPEELQDLTYLTYLNLDQNYLTGYLPTFIGNMTYLRELYVAFNALSGVLPRELWNLKNLISFLSMTKFVGVLPDEIQYLTELERLYIDSCGLSGDLPLTLSKLKNLRALRASDNDFTGKIPDYIGNLSNLEVLKLQGNKIEGPIPASLSKLVKLNSSLWIGDLTGEVSSLDFVSNMTSLNALTLRNCNISDKLTSVDFSNFKNLTDLDLSFNSITGMVPPTIMNLPMLVFLFLGSNNLNGSLPNTTISPSLTTIDLSYNMLSGRFPAWVSTKNLNVNLVWNNFMIDSSNSS…
>Os08g0202300	MGRRCGGGGGGHGWQLGLYYCLVVACSCVVATQAQAHQAPRTDPVEVAALNAILGRWGTKPPTTWNITGDPCSGIAIDETTDIDNSETINPGIKCDCSYDNTTVCHITKLRVYALDVVGPIPAELENLTYLANLNLQQNYLTGSLPAFIGEMTALQYLLVGINALTGILPRELGNLNNLLALGISTNKFVGPLPEVLENMTKLEELYIDSCGLSGELPSALSKLRKLKILWASDNDFTGRIPDYIGSLSDLTELRIQGNNFDGPIPTSFSNLVNLTSLRIGDLVSGSSSLAFMSNMTSLIVLTLRNCRISDNLASVDFSKFVGLYYLDLSFNNITGKVPSVLLNLNSLIYLFLGNNSLSGSLPDTKGASLKVLDFSYNELSGKFPSWYSTERHLQVNLV…
>Os08g0203100	MRRRCSGSHGRQLLLLYWLVIACSWVAAAQAQQAPRTDPVEVAALNAILGRWGTNPPKTWNITGGDPCTGTAVDDTNIDDSPVVNPGIKCDCSFNNRTVCHITKLRVYALNVVGTIPAELESLRYLANLNLQQNYLTGPVPSFIGKLTFMQYLTLSINSLSGPLPKEIGNLTDLRSLGIGSNNFTGELPEELGNLTKLEQLYIDSSGFSGPFPSTLSKLKNLEKLWASDNDFTGKIPDYLGTLTKLVELRFQGNSFQGPIPASLSNLSNLTSLRIGDIVNGSSSLAFISNLTSLNILILRNCKISDNLRTVNFSKLGRLTLLDLSFNNITGEVPQSILNLNNLGYLFLGNNSLTGSLPDAKSSSLTNLDFSYNQLTGSFPSWVTNNNLQLNLVANKFNI…
>Os08g0203300	MMRIRCSSSSSGGHGGHQLILCWLVIACSWVAVARAQAQKPAGATTDPVEVAALNTILGRWGTKPPKTWNITGGDPCTGTAVDDTDIDNNPIVNPGIKCDCTFNNNTVCRIVKLRVYALNVVGQIPAELEKLTHLANLNLMQNYLTGPVPSFFGKFPMQYLSLAINPLSGPLPKELGNLTNLISLGISLNNFTGNLPEELGNLTKLEQMYIDSSGFSGPFPSTISKLKKLKILWISDNDFTGKIPDFIGSLTNLEDLRLQGNSFQGPIPASFSKLTKLTSLRIGDIVNGSSSLAFISNLTSLNVLILRNCKISDNLGAVNFTKLSRLNLLDLSFNNITGEVPQSILNLNSLRYLFLGNNSLTGSLPDVKSSSLNNLDFSYNQLMGNFPSWATNNNLQLN…
>Os08g0203400	MGGVSGKLVWVLLVMCSSWLIAAVHAQQAATTDPIEVAALEAILGRWGKTTSPLWRMSGEPCRGVPVDGSTDLDGNPKNNPGIKCDCSYNSGTVCHITQLRVYALNVVGQIPAELQNLTYLTYLNLDQNYLSGPIPSFIGQLTALTELHVGFNPLSGSLPKELGNLTNLNLLGISLTNFSGQLPEELGNLTKLRQLYTDSAGLSGPFPSTLSRLKNLKLLRASDNNFTGTIPDFIGSLSNLEDLAFQGNSFEGPIPASLSNLTKLTTLRIGDIVNGSSSLAFISSLTSLDTLVLRNCKISGDLGAVDFSKFANLTFLDLSFNNISGNVPKSILNLQKLIFLFLGNNSLTGELPDGISPSLTNLDFSYNQLTGSFPSWVTQNNLQLNLVANNFILGSTNI…
>Os08g0203600	MGGHVIVWILLSVCSWRISAAQAQQPPRTDPVEVAALEAILGRWNKTNSPVWSMSGEPCRGVPVDGVTGLDGNPKNNPGIKCDCSYINGTVCHITQLKVYALNVVGQIPAELQNLTYLNYLDLDQNYLSGPIPSFIGQLTALTELHVGFNALSGPIPKELGNLTNLNLLGISLTNFTGQLPEELGNLTKLQRLYTDSAGLSGPFPSTFSKLKNLKLLRASDNDFTGKIPDYIGSLTNLEDLAFQGNSFEGPIPESLSNLTKLTTLRIGDIVSGSSSFAFVSSLTSLNILVLRNCRISGDLGAVDFSKFTKLAFLDLSFNNISGKVPQSILNLQMLTDLFLGNNSLTGGLPDGISPSLKNLDFSYNQLTGSFPSWATQNNLQLNLVANNFDLGSTNNGIL…
>Os08g0203700	MSCSSSSVHGFLWLMLVYASCAAVQAQQAARTDPAEVAALNTILGRWGLRASPAWNISGEPCSGVAIDETGVDNNPNINPAIKCDCSFNAGTVCHIIRLRVFSLNVVGQIPEELQNLSYLNNLDLRRNYLTGPLPSFIGNFSAMQYLAVSLNPLSGPLPKEIGNLRNLLSLGISSNNFTGELPAELGNLEKLEQMYIISSGFSGPFPSTFSKLKNLKILWASDNDLTGKIPDYFGSFPNLQDLRFQGNSFQGPIPASLSNLTRLTSLRIGDILNGSSSLSFISNLTSLNVLILRNCKISDNLGTVNFSKLAGLTLLDLSFNNITGHVPQSILNLDKLSFLFLGNNSLSGSLPYDKSPSLNNLDFSYNHLSGSFPPWVTGNNLQLNLVANDFILDSTNNS…
>Os08g0247600	MAIKRTWQLWLLSLLTHAILLFTASSQSINGDDLSALLSFKSLIRNDPREVLSSWDTSSNTTNMTAPVFCRWTGISCNDRRHPGRVTTLNLSDAGLVGTISQQLGNLTHLRVLDLSTNSLDGDIPISLGGCPKLHAMNLSMNHLSGNIPADLGQLSKLVVFSVGHNNLTGDIPJKSLSNVKRNFIHGQDLSWMGNLTSLRDFILEGNIFTGNIPETFGKILNLTYFSVQNNQLEGHVPLSIFNISSIRILDLGFNRLSGSHPLDIGIKLPRISRFNTINNRFEGIIPPTLSNASALEVLLLHGNNYHGIIPREIGIHGNLKVFVLGYNALQATRSSDWEFMTSLTNCSSLTRLDVAHKNLVGEMPINIANLSKELIGIYLSENQITGTIPEDLWKLNKL…
>Os08g0247700	MAIKWQLSMLSLLTHALLLLTASSQTINGDDLSALMSFKSLIRNDPRGVLSSWDAIGNGTNMTAPVFCQWTGVTCNDRQYPSRVTTLNLRDAGLTGTISQQLGNLTHLHVLDLSANSLDGDIPTSLGGCPKLRSLNFSRNHLSGTIPADLGKLSKLAVFDIGHNNLTCDIPKSLSNLTTLTKFIVERNFIHGQDLSWMGNLTTLTHFVLEGNSFTGNIPETFGKMVKLIYFSVQDNHLEGHVPLSIFNISSIRFFDLGFNRLSGSLPLDVGVKLPRINRFNTLANHFEGIIPPTFSNASALESLLLRGNNYHGIIPREIGIHGNLKVFSLGDNALQATRPSDWEFFISLTNCSSLRFLDIGKNNLVGAMPINIANLSNELSWIDLGGNQIIGTIPEDLW…
>Os08g0248100	METMLSLLTHALLLQTVTSQTINGDDLSALLSFKSLIRDDPREVMSSWDTAGNGTNMPAPVICQWTGVSCNNRRHPGRVTTLRLSGAGLVGTISPQLGNLTHLRVLDLSANSLDGDIPASLGGCRKLRTLNLSTNHLSGSIPDDLGQSSKLAIFDVGHNNLTGNVPKSFSNLTTLVKFIIETNFIDGKDLSWMGNLTSLTHFVLEGNRFTGNIPESFGKMANLIYFNVKDNQLEGHVPLPIFNISSIRFLDLGFNRLSGSLPLDIGFKLPRIKIFSTIANHFEGIIPPTFSNASALESLQLRGNKYHGMIPREIGIHGNLKFFALGDNVLQATRPSDLEFFTSLTNCSSLQMLDVGQNNLVGAMPINIANLSGELSWIDLSGNQLIGTIPADLWKLKLT…
>Os08g0276400	MGARVVLFLAVAVVAAVAQEPNTDAYFVSRFFAKMGRAAPASGAAVCGWPGVACDGEGRVVEFSAAGMGLEGAVPEDTVGKLARLRSLDLSGNRLAALPNDLWEVGASLLELNLSRNAIRGDLPNNIVNFAALQVLDVSHNAFSGALPPALGSIAALRVLDASHNLFQGQLLGTVISGWTNLSSMDLSGNALDGDLPDLSPLLSLSYLNLSGNRLRGSVIGAFHEQMKVIDLSNNSFSGLNFSSGYAGSSLAYLDLSGNELTGEFSVGNRFQNLKHLNLAFNQLSVANLLVSMGEISGLEFVNLSSTGLHGQIPRELSSQLSRLKVLDLSRNNISGVVPDLSSIRLQVLDLSVNNLTGEIPVALVKKLVSMERFNFSYNNLTVCASELSPEAFAAAFAR…
>Os08g0342300	MAAVRVVAPAPSVLLLVAAAVVLLHLARAIAGAADEAAALLAFKDASVAADPGGALAGWANSTTPGSPCAWAGVSCAAGRVRALDLSGMSLSGRLRLDALLALSALRRLDLRGNAFHGDLSRHGSPRRAAPCALVEVDISSNTFNGTLPRAFLASCGGLQTLNLSRNSLTGGGYPFPPSLRRLDMSRNQLSDAGLLNYSLTGCHGIQYLNLSANQFTGSLPGLAPCTEVSVLDLSWNLMSGVLPPRFVAMAPANLTYLSIAGNNFSMDISDYEFGGCANLTLLDWSYNRLRSTGLPRSLVDCRRLEALDMSGNKLLSGPIPTFLVELQALRRLSLAGNRFTGEISDKLSILCKTLVELDLSSNQLIGSLPASFGQCRFLQVLDLGNNQLSGDFVETVIT…
>Os08g0376300	MTPLLLLLLALAAGAGAASFPADFANLFAAKAALSDPSSALAAWDPGLSPSLSPCRWPHLLCSNPSSSSSAAIAAVLLSNLSLAGEFPAPLCELRSLALLDLSYNDLTGPLPGCLAAMPSLRHLDLAGNGFSGEVPRSYGAGFPSLLTLSLAGNELSGELPAFLANVSALEELLLAYNQFAPSPLPETFTGIRRLQVLWLAGCNLVGDIPPSIGSLKSLVNLDLSTNNLTGEIPSSIGGLESVVQLELYSNQLTGSLPEGMSALKKLRFFDAAMNQLSGEIPADLFLAPRLESLHLYQNELTGRVPATVADAAALNDLRLFTNRLVGELPPEFGKKSPLEFLDLSDNRISGEIPATLCSAGKLEQLLMLNNELVGPIPAELGQCRTLTRVRLPNNRLSG…
>Os08g0427600	MASSGRRRDVLLLLLLLVLVARAAAADMAGDRAALLALRDAVGGRHLPWDPSAPTPCGGAWRGVGCSASGDRVTELRLPGKSLRGAVPVGTVGNLTALRTLSLRMNAISGGIPADIGGCVQLRSLNLSGNRLAGGLPEGLFSLALLEKVDLSGNRLTGGVSPEFSRLASLTTLNLDRNGFDGTLPGNLTLPNLARFNVSYNGQLGGAVPASLAGMPASAFLGTSLCGAPLAPCANPSPTPPSPPGDSKGGGKLSRGAIIGIVLGAVAALVVALTVGFLACFRRRATAPRSRSTAAAAAAHDVAEPITVTVARTDMDAAVKQSHSPPPPGEGSTKLVFVGGAPERPYDLDTLLRASAEVVGKGAAGTTYRATLDGGEPVLAVKRLREVSLSEREFRDRVA…
>Os08g0442700	MASNLFLLLFFLVVSYAPFLAFSSEPLNPEVEALIAIRQGLVDPHGVLNNWDEDSVDPCSWAMVTCSAHNLVIGLGAPSQGLSGTLSGRIANLTNLEQVLLQNNNITGRLPPELGALPRLQTLDLSNNRFSGRVPDTLGRLSTLRYLRLNNNSLSGAFPSSLAKIPQLSFLDLSYNNLTGPVPHFPTRTFNVVGNPMICGSSSGSHAGNANAAECATVVAPVTVPFPLDSTPSSSSRAAAAAVGRSKGGGGAARLPIGVGTSLGASALVLLAVSCFLWRRRRRHRCLLSGPSSVLGILEKGRDVEDGGGGEVMARLGNVRQFGLRELHAATDGFSARNILGKGGFGDVYRGRLSDGTVVAVKRLKDPTASGEAQFRTEVEMISLAVHRHLLRLVGFCAA…
>Os08g0446200	MRLVVWHWFFFFFFTSVSSSWSLTSDGLALLSLSRDLILPHSISSTWKASDTTPCNWDGVSCNKKNSVVSLDLSSSGVSGSLGPQIGLMKSLQVLSLSNNSISGSIPQELGNCSMLDQLDLSSNSFSGEIPASLGDIKKLSSLSLYSNSLTGEIPEGLFKNQFLEQVYLHYNKLSGSIPLTVGEMTSLRYLWLHGNKLSGVLPDSIGNCTKLEELYLLDNQLSGSLPKTLSYIKGLKIFDITANSFTGEITFSFEDCKLEVFILSFNQISNEIPSWLGNCSSLTQLAFVNNNISGQIPSSLGLLRNLSQLLLSENSLSGPIPPEIGNCQLLVWLELDANQLNGTVPKELANLRKLEKLFLFENRLIGEFPEDIWSIKSLQSVLIYENSFTGRLPPVLAE…
>Os08g0446400	MGLHIWCWLVVLFSLAPLCCSLSADGLALLDLAKTLILPSSISSNWSADDATPCTWKGVDCDEMSNVVSLNLSYSGLSGSLGPQIGLMKHLKVIDLSGNGISGPMPSSIGNCTKLEVLHLLRNRLSGILPDTLSNIEALRVFDLSRNSFTGKVNFRFENCKLEEFILSFNYLRGEIPVWIGNCSSLTQLAFVNNSITGQIPSSIGLLRNLSYLVLSQNSLSGTIPPEIGNCQLLIWLHLDANQLEGTIPKELANLRNLQKLYLFENCLTGEFPEDIWGIQSLLSVDIYKNNFTGQLPIVLAEMKQLQQITLFNNSFTGVIPQGLGVNSSLSVIDFINNSFVGTIPPKICSGGRLEVLNLGSNLLNGSIPSGIADCPTLRRVILNQNNLIGSIPQFVNCS…
>Os08g0493800	MPPRWRATATRLLVLLACACAVFVPRCHCVGDQGEALLRWKASLLNGTGGGGGGLDSWRASDASPCRWLGVSCDARGDVVAVTIKTVDLGGALPAASVLPLARSLKTLVLSGTNLTGAIPKELGDLAELSTLDLTKNQLTGAIPAELCRLRKLQSLALNSNSLRGAIPDAIGNLTGLTSLTLYDNELSGAIPASIGNLKKLQVLRAGGNQALKGPLPPEIGGCTDLTMLGLAETGISGSLPATIGNLKKIQTIAIYTAMLTGSIPESIGNCTELTSLYLYQNTLSGGIPPQLGQLKKLQTVLLWQNQLVGTIPPEIGNCKELVLIDLSLNELTGPIPRSFGGLPNLQQLQLSTNKLTGVIPPELSNCTSLTDIEVDNNQLTGAIGVDFPRLRNLTLFYA…
>Os08g0506400	MAAAARAAAVAVVVVVVVLGVEVAAALNTDGLALLALKFAVSEDPNGALSTWRDADNDPCGWSGVTCVDGGGGRVAGVELANFSLAGYLPSELSLLSELVTLSLPYNQLAGQIPVAITALQKLAALDLAHNLLSGQVPAGIGRLVSLSRLDLSSNQLNGSLPPAIAGLPRLSGVLNLSYNHFTGGIPPEFGGIPVAVSLDLRGNDLAGEIPQVGSLVNQGPTAFDDNPRLCGFPLKVECAGEKEDPRIPEANGGMNPGAAAAVGRPPRRRSSPTVPVLAAIVVVAIVAGVILQWQCRRRCAAATARDEEKESAKDKSGAVTLAGSEERRSGGEEGEVFVAVDDGFGMELEELLRASAFVVGKSRGGIVYRVVPGHGPAVAVRRLSEPDDGDGGSDSGWR…
>Os08g0518400	MDTGVEAVLRKILAFHSHQFSQETKITRVPQESSEPIRLEVNIYRFSKNLPMQCRFHKHRLWIYCNPELHRYCGYTATPSYTDTNTSITYVGDEGFIEAGINHNVDLNNLQQTDLARRYSTIRFFPNGTRNCYTFKSLTPELFDLYLPGFGGLTDDIPAVKPVVARQSDRRRRQQAAADLGGQNGDLNSVRPTATRRSDRQGNFVIVIRSYSKYLLRAAFGYGNYDRINRLPTFDLYLGVNYWTTVRIVNASTAYVFEIIAVSPADYLQVCLEKIYPGSNMTHALVLLSFFRNTVKFGPNRYHFGTDDHQIRFPDDPRDRIWQKYEDVSEWTDVPDTVNGIVQNSPNDTYNVPSAVMRSVSTPLNDSRMDLSWSSDSSMNVDIATKFFVVLYFAEVEAI…
>Os08g0521200	MAGAPCLLRVLAVSSCLCLLADAARLLAAAPAEEADALLKLKAGIVDGGGALDTWAAGTSPCDGGTSAWAGVVCSKGSVLGLQLEKEGLSGELDLAPLKSLTGLRTLSFMDNEFAGAMPDVKGLGGLRAIFLSGNKFSGEIPADAFAGMGWLKKVSLSRNGFTGAIPASLAAVPRLLDLQLNDNKFTGKIPDFPQKDLKVFDVSNNELDGEIPASLKSIDPQMFEGNKKLCGAPVDAKCEAPSPAATTSPPAATSGKIGTSPSPTAAAETTTTGTVPAEEGTQGATKPTKGSTSFGVLAAFLGTLAIIGFAVVELQRRREYNTQNFGPAASTKPTLPSAPASPATKPTHAAAAATAAAATTGGGGARSSSVSGSTARGGGGKAGEQGRLTFVRDDDRGR…
>Os08g0564700	MRSVMMCCLLLLLVSAAAGAEGKSEVALLLERVKPALQGEGEVGGNAQLATWTASTPLCQWRGLRWSTAATLPRELPCGNLSAGLAHHPVPDDLLLLLSIRLPASALAGHLPPELAAFSALASIFLAHNSLSGPIPLALGNAPALSLLDLASNRLSGSLPLSIWNLCSGNARLSLLRLHGNALHGPIPDPAALAPNTTCDALSLLDLSANRLSGPFPSSLVTTAFPALRSLDLSDNRLHGPIPHGLAPIHSLNLSYNNFSGQLPPDLASLPPDAFLANSPALCGPPLPHHCLPSNPLTSSAVAAIVIALMAAAVVLASLSIGWAQGRWRRAPLPPEEGTLTEDGEGKLVVFQGGEHLTLEEVLNATGQVVNKASYCTVYKAKLAEGGGSIELRLLREGC…
>Os09g0110100	MAISLLLLLLLLGAGHMTQPTAAALNQDGVLLLSFKFSLLADPLASLAGWGYSDDTPCAWNGVVCMAFPSSSASEAARVVSVVLPNAQLVGPIARELGLIEHLRHLDLSGNALNGTVPVELLRAPELRVLSLAGNGINGALPDQVGQLRSLRALNLAGNALSGPIPANLTLLPNLTAVSLANNFFSGALPVGGFPALQVLDVSSNLLNGTLPPDFGGAALRYVNLSSNRLAGAIPPEMASRLPPNVTIDLSYNNLTGAIPTLAPFTVQRPTAFAGNAELCGRPLDSLCASAADPPINGTARSPPAIAAIPKNPTEALPGDDTGAPASGSGQQGRMRMATIIAIAAGDVAGIAVLVVVFMYVYQVRKKRQREEAAKQRMGVVFKKPEPDESPDGIGRSLS…
>Os09g0293500	MAASPPFMAAAAFLTLVVVLFRAPAPAIAVGEEAAALLAFRRASVADDPDGALASWVLGAGGANSTAPCSWDGVSCAPPPDGRVAAVDLSGMSLAGELRLDALLALPALQRLNLRGNAFYGNLSHAAPSPPCALVEVDISSNALNGTLPPSFLAPCGVLRSVNLSRNGLAGGGFPFAPSLRSLDLSRNRLADAGLLNYSFAGCHGVGYLNLSANLFAGRLPELAACSAVTTLDVSWNHMSGGLPPGLVATAPANLTYLNIAGNNFTGDVSGYDFGGCANLTVLDWSYNGLSSTRLPPGLINCRRLETLEMSGNKLLSGALPTFLVGFSSLRRLALAGNEFTGAIPVELGQLCGRIVELDLSSNRLVGALPASFAKCKSLEVLDLGGNQLAGDFVASVVS…
>Os09g0326100	MAPLHRRLLHLAVVFAGLLLPGVRAGTGGAASGDAGALLAARAALTDPTAALSAWRGDDLCRWPHVACDAAAGNAAVSDGVVAGLYLGGLYLAGGFPVALCSLRSLRHLDMSSNDLTGPLPACLAGLQALETLNLASNNFSGELPAAYGGGFPSLAVLNLIQNLVSGAFPGFLANVTALQELLLAYNSFSPSPLPDNLGDLAALRVLFLANCSLTGSIPPSVGKLTNLVDLDLSSNNLTGEIPPSIVNLSSLVQIELFSNQLSGRIPAGLGGLKKLQQLDISMNHISGEIPEDMFAAPSLESVHMYQNNLTGRLPATLAAAARLTELMIFANQIEGPFPPEFGKNCPLQSLDVSDNRMSGRIPATLCAGGKLSQLLLLNNMFDGAIPDELGKCRSLMRV…
>Os09g0345300	MPWRLVPCGRGQLFLVVLGLLLLLLGEVHHGSGARTASLPRLLPAEVRTLRRIAQKMGILRWNFSVDPCNSGGNGGFGGTVNCDCSFYNHTFCHVTNITLEGQNFTGELPPDFAEFPNLLQLDLSRSLLHGGVPDQWARMKLQGLSLMGNNLSGPFPIALTKITTLTNLSIEGNNFYGPIPSDIGHLMQMEKLILSANEFSGPLPAALARLTNLTDLRISGNNFSGRVPVFLGKLKKLGKLQIEGSLLEGPIPSEFSKLINLYDLRISDLRGRGSVFPDLRELVSMKTIILRNCSINGSIPSYIGNMDNLKHLDLSFNKLTGEIPASFANMGHVDHINMVESYSPEMSSLTNVESCLKRNFPCGSSNGKYRYSLNINCGDKEVTINGTKYETDVEPKGA…
>Os09g0351700	MDADGFLSIDCGLEGDKNGYTDNSNGIVYTPDGAPYVDTGVTNNVSAQYVNTWDRALNTLRSFPLTLFGERNCYALPTVPGAIYLVRLRFAYGNYDNMNSESVQFDLFLGVNKWDEVYIANKDKEYSSEAMFVAWASWASVCLVNTYQGTPFVNTVELRQLDSMLHFRKIMGNSSIYLYERRNMGPSSRDNPIIRYPNDTYDRFWYPWGSEDDPTYSNLSAPSTLIIPPSPSYAVPSPVLETAVVPADNNKSVLSIIQTNDKEIHEYLVLVHYADFQSTLQRQFQAYSNGDPIQGTGGPYVADYTGQTVGTIDWISAETSGKYNITLAATDSSQLPPIVNAFEVYGRIPLDNPSTFPTDYTCKIISLAYNKLNRWIKELRLIKVPHKVDAIMTIKFEYG…
>Os09g0353200	MAPMLLFAALMLASLSEAAADDGIGGQSGFVSIDCGREANYSDYKDPKTGIVYVSDEPYIDAGAGENHRISATATATAADSYLLQTLRSFPSGPRNCYALPTVAGTKYLVRLGFLYGNYDGENSSSSSASSLRFDLHLGAQRWATVDDVVVQTGGISRMYEVVFMGWARWAPACLVNVGGGTPFVSSVELRPIDDELYPSVKTSESLSLFKRSDMGADTTTLTRYPADEHDRIWKGTGNPGSTDISTQEKIQSENSFEVPLPVLQTAITTPGGNDTTLTVAWQDTRSSSEYMVFLHFADFQKIQPRQFNVTLNDIPIGSNGRSLMFSPSPLDSSSVYSSDGYRADDGNYNLVLRRTAASALPPMLNAMEIYTVITHDSPRTFHKDFDAIMDIKYEYGIK…
>Os09g0355400	MPCSPPSYLFIIVTGVLLVLVHSQTSLDEDFISIDCGLPSGFSYVDEKTNITYISDDQYIDTGENHNISSQLQGAEQFRSGLNLRSFPTGGRNCYTLYPAIKGQKYLIRGMFMHGNYDNKGQDLVSSPVTFDIRIGLNFWNRLNIINATMTYTSEAIVVAIVNSVSVCLVDNGEGTPFISSLEMRPMKSSNYPAATPNHPLLLQDRRSMGASRIIRYPDDPYDRVWWLPQITSGLIKISTRSLISRYTDDVYEVPVAVLKTAATTSSTSTALNFLWAAPTGWDATPGYLIGLHFTDFQQGQLREFDIYYNNDLWNYDNKKTKPPYLLANYINGTTPYTSDNYLYNISLVATNASVLPPMLNAIEIYYQVQQDEKMTYSEDVEAMMTVKIDYQVKKNWMG…
>Os09g0356000	MEFLAFFAVLVLATAVVPAVSQQGYLSIDCGLEANSSYQDDNRILYVPDGPYVDGGENHKVAAEYASSFQRPDQTLRSFPSGVRNCYTLPTAAGSKYLVRLVFVYGNYDGKNISSSSSSAAAAALRFDLYLGLSRWTTVQGGTGSGGEVHEAVFVAWASWAPVCLVNTGSGTPFVSTVELRPLVDSLYPAVMANQSLAMLRRRNMAANNFIRYPDDPYDRYWWPMNADPAWANLSTTSTIKTGSTFAVPSSVLQTAVTPSGNSTVLNVISWQDTTAKEYVVYLHFADFQSSKLREFDAYPDANQVVYNYTPHYLLSSSVYTPLFRAIAGEYNITLAATANSALPPMLNAFEIYFLITYDGTTTFSKDFDTIMAIKLEYGVKKNWMGDPCFPPEFAWDGI…
>Os09g0356800	MALFLFLAAIVLAAASPAVGQLPAGFLSIDCGLEANYSGYKDTDTGIVYVSDDPYVDTGKNHRISADSTYQRFYQTIRSFPTGERNCYALPTVYGDKYIVRVMISRNSQMISLLWPTLPQFALHLGANYWDTVQDDSTEVYEALFMAWASWAPVCLVNTDQGTPYASAIELRPLGNELYPAVMANQSMRMSIRCRMGQTDSSITRFPDDQHDRYWWTTPTNPMWANLSTTSDIQEESSLFGVPSAILQKAVTVVGNGTMLNVTWEDRLFIEFMVFLHFADFQDSKIRQFNVYFNNDSPLLYTPLYLAADYVYSVVWYSSTNGKFNITLVATAKSLLPPMLNAYEIYTLIAHSTPTTFSKDFDVIMAIKFEYGIKKNWMGDPCSPSQFAWDGVICRNTSD…
>Os09g0376600	MEKSKVVVFAGRVLAIVALLLACCCMAAAAQGGEGARVRESLIGFLTELAGGDKERARGIGWDASVEPCDGNRTVWPGVGCNGAPAGDGRITAIVLERKGLDGTINAASLCAAAPALRVLSLEGNALRGDLPAAISGCARLTHIYVGDNRLSGSLPPSLAELASLHVLNVSRNSFSGEIPAELSKLGLVRFCVNDNRFNGAIPEFELSRFEHFSVANNNLTGPIPDDAGDFGRDSFSGNSDGLCGRPDFPPCPPPPSSGENDGKRRRRARTIVMCLGYVLLGAGVAAFVLYMMCSKRRRRPSGVGGKTAATTETSSSVTPGKSAYSLPMSEERMNATAAAAAAVARATPASLVVLQRSGTAASTVMTLNTAAAAAAEAARKLRFEDLLRSPAELLGRGR…
>Os09g0400500	MPRAAVGVVVALLWCAALIGGGAGAGQDLAADTAALLAFRDAVGPRLPWASSSSSPCGWRGVRCDAGGGRVVALQLPGAKLVGRVPTGTVGNLTALRTLSLRSNALSGGIPVDIGNCGELRALYLQGNQLAGEVPEGFFSLLLLQRLDLSRNRITGSISPEFNKLRRLATLYLENNGLNGTLPADLDLPKLQLFNVSNNDQLTGAVPASLAGKPASAFSGTGLCGGPLSPCTNTSPPSPSPSPSPPIPPPPAASQDSKSSKLSGGAIAGIAVGAAAALLVALAVIVLLCFKRGRRKEGRPADVDEDASPVSVTVARTDKVEVKRSRSRPSQQTTTASGAKKLVFVGGEPDVPYDLDTLLHASAEVLGKGWLGTTYRATLEGGAAVVAVKRLREAPIAER…
>Os09g0423200	MVVRRTAVLLLLLHLVFVIAAAAAAVDRRRPAEAIVGGWRQRRRLQALMQEKATLLALKRGLTLLSPKLLADWNDSNTDVCGFTGVACDRRRQHVVGLQLSNMSINGSIPLALAQLPHLRYLDLSDNHISGAVPSFLSNLTQLLMLDMSENQLSGAIPPSFGNLTQLRKLDISKNQLSGAIPPSFGNLTNLEILDMSINVLTGRIPEELSNIGKLEGLNLGQNNLVGSIPASFTQLKNLFYLSLEKNSLSGSIPATIFTNCTQMGVFDLGDNNITGEIPGDASDSLSDRFAVLNLYSNSLTGRLPRWLANCTILYLLDVENNSLADDLPTSIISGLRNLRYLHLSNNVHFASGDGNTNLGPFFAAVSNCTSILEIEAGALGIGGRLPSLLGSLLPPNMS…
>Os09g0479200	MPPPPPVAAAAAAARHALLLASVAVAVALLLVSPCHGVSEQGQALLRWKASLRPSGGALDSWRASDATPCRWLGVSCDARTGDVVGVTVTSVDLQGPLPAASLLPLARSLRTLVLSGTNLTGEIPPELGEYGELATLDVSKNQLTGAIPPELCRLSKLESLSLNSNSLRGAIPDDIGNLTALAYLTLYDNELSGAIPASIGNLKRLQVLRAGGNQGLKGPLPPEIGGCANLTMLGLAETGMSGSLPDTIGQLSRIQTIAIYTTLLSGRIPASIGNCTELTSLYLYQNSLSGPIPPQLGRLAKLQTLLLWQNQLVGAIPPELGRCRQLTLIDLSLNSLTGSIPATLGDLPNLQQLQLSTNQLTGAIPPELSNCTSLTDVEVDNNQLTGAIAVDFPRLRNL…
>Os09g0559900	MLRVGDDPLPAGRLLRPCSPRCAAMARRWPPLVVGLALLLLLSVAASSVVAKTDQPDVAALNVMFESMNKPSELLGWKASGGDPCGDDDEWKGIECSDSSVTEINLSGLGLSGTLGYQLSSLKSVTKFDVSKNNLNGEIPYQLPPNVVQLNLRGNAFSGGVPYSISQMTDLETLNLGKNQLSGQLTDMFSQLPKLTTMDLSFNSFSGNLPPSFQYLKNLKTLDVESNQFSGHINVLAKLSLEDLNVKNNKFTGWIPSKLKSIDNLETGGNSWSSGPAPPGMEKESSAGSSNGRDDSGINGFAIGAMVIAVLLAALILLSVLRRNHSSPVSSHYYTDESGRRNSSAVNMKSLEHSPSMGCKTPPAVPRKSMSDNEFENKLNHSRRSTDPISLMNHSSSDL…
>Os10g0114400	MDILIPLLLSSIYVSSSAAAAETDAAALLRFKAFVHKDPRGVLSSWVDPGPCRWRGVTCNGDGRVTELDLAAGGLAGRAELAALSGLDTLCRLNLSGNGELHVDAGDLVKLPRALLQLDLSDGGLAGRLPDGFLACYPNLTDVSLARNNLTGELPGMLLASNIRSFDVSGNNMSGDISGVSLPATLAVLDLSGNRFTGAIPPSLSGCAGLTTLNLSYNGLAGAIPEGIGAIAGLEVLDVSWNHLTGAIPPGLGRNACASLRVLRVSSNNISGSIPESLSSCHALRLLDVANNNVSGGIPAAVLGNLTAVESLLLSNNFISGSLPDTIAHCKNLRVADLSSNKISGALPAELCSPGAALEELRLPDNLVAGTIPPGLSNCSRLRVIDFSINYLRGPIPPE…
>Os10g0119200	MAHAVHRHGGISLRSQQMALLHWKSTLQSTGPQMRSSWQASTSPCNWTGITCRAAHQAMSWVITNISLPDAGIHGQLGELNFSSLPFLTYIDLSSNSVYGPIPSSISSLSALTYLDLQLNQLTGRMPDEISELQRLTMLDLSYNNLTGHIPASVGNLTMITELSIHRNMVSGPIPKEIGMLANLQLLQLSNNTLSGEIPTTLANLTNLDTFYLDGNELSGPVPPKLCKLTNLQYLALGDNKLTGEIPTCIGNLTKMIKLYLFRNQIIGSIPPEIGNLAMLTDLVLNENKLKGSLPTELGNLTMLNNLFLHENQITGSIPPGLGIISNLQNLILHSNQISGSIPGTLANLTKLIALDLSKNQINGSIPQEFGNLVNLQLLSLEENQISGSIPKSLGNFQN…
>Os10g0119500	VIRCYKTFGNLVNIQLMTMFHNRLTGSLPREFENLTGIPDLWLDNNQFSGHLPAYVCMGGRLKTFMVSVNTFDGPIPRSLKTCTSLVRIAVHKNQLTGDISEHFGVYPHLKTVSLAYNRFSGQITPNWVASPQLEEMYFQGNMITGVLPPALSKLSNLGVLRLDLNNISGEIPAEFGNLKSLYKLNLSFNQLSGSLPAQLGKLSNLGYLDVSRNNLSGPIPDELGDCIRLESLKINNNNIHGNLPGTIGNLKGLQIILDASNNKLDGLLPQQLGTLQMLEILNLSHNQFRGSLPSSIASMLSLTVLDVSYNNLEGPLPAGHLLQNASISWFIHNKGLCGNLSGLPTCYSVIASGHHKPKLLSLLLPIVLVVVIVILATIIVITKLVHNKRKQQQSASAI…
>Os10g0155733	MSRHLLLLLALLLLLLLFPLATSAQPPPPSNTSASTSAAAVLLSFLDSLPPASQRLLLPSWRQSRSSSSSGNATAPPPHCAFLGVTCSDTGAVAALNLSGVGLTGALSASAPRLCALPASALPVLDLSGNGFTGAVPAALAACAGVATLLLGGNNLSGGVPPELLSSRQLVEVDLNGNALTGEIPAPAGSPVVLEYLDLSGNSLSGAVPPELAALPDLRYLDLSINRLTGPMPEFPVHCRLKFLGLYRNQIAGELPKSLGNCGNLTVLFLSYNNLTGEVPDFFASMPNLQKLYLDDNHFAGELPASIGELVSLEKLVVTANRFTGTIPETIGNCRCLIMLYLNSNNFTGSIPAFIGNLSRLEMFSMAENGITGSIPPEIGKCRQLVDLQLHKNSLTGTI…
>Os10g0155800	MSHAPRFLLFLLQLLAASVVARPPPPERADSAAVLRSFLASLPPPSRRVLRPSWRRGGGGGAPHCAFLGVTCDAAGAVAALNLSGAGLAGELAASAPRLCALPALAALDLSRNGFTGSVPAALAACSCIATLVLSFNSLSGAVPPEILSSRRLRKVDLNSNALTGEIPTTGLAAGSSVLEYLDLCVNSLSGAIPPELAAALPELTYLDLSSNNLSGPMPEFPPRCGLVYLSLYSNQLAGELPRSLTNCGNLTVLYLSYNKIGGEVPDFFASMANLQTLYLDDNAFVGELPASIGELVNLEELVVSENAFTGTIPEAIGRCRSLTMLYLNGNRFTGSIPKFIGDLTRLQLFSIADNGITGEIPPEIGKCRGLVEIALQNNSLSGMIPPDIAELNQLQKLS…
>Os10g0207100	MALGFPECISAVVLISLSTMIAASSGLSMSNSSNTDLTALMAFKAQLSDPLGILGRNWTVGTPFCHWVGVSCRRHRQRVTAVELPDVPLQGELSPHIGNLSFLSVLNLSNTGLMGSVPDDIGRLHRLKILDLGHNDMLGGVPATIGNLTRLDVLDLEFNSLSGPIPVELRLSHNLRSINIQMNYLTGLIPNGLFNNTPSLKHLIIGNNSLSGPIPSCIGSLPLLERLVLQCNNLTGPVPPSIFNMSRLHVIALASNGLTGPIPGNKSFILPILQFFSLDYNYFTGQIPLGLAACRHLKVFSLLDNLIEGPLPSWLGKLTKLNVISLGENLLVVGPIRDALSNLTMLNFLDLAMCNLTGAIPADLGQIGHLSVLRLSTNQLTGPIPASLGNLSALSVLLL…
>Os10g0336300	MSSWSSNETMFGFCHWKGVTCSSHAHPGRVTALRMRDLGLVGAISPQLSNLTYLQALDLSNNRLQGEIPHDLGSCVALRAINLSVNSLSGQIPWSIGNLPKLAVLNVRNNKISGNVPASLGNLTALTMLSIADNYVNGRIPPWIGNMTNLTDLNVAGNVFHGYVPSNIAGLTNLLALSLLGNKLQGVFPPELFNITSLEIMYIGLNMLSGFLPMDIGPKLPNLVFLSTIYNQFEGPIPDSLSNISKLEYLQLHGNKFQGRIPPNIWSSGTITRLNLGNNILEAKTPNDRDFLTSLTNCSELVTLDLQFNRLSGFIPNTLVNLSQELIWIGLGGNQIFGTIPAGIGRFRKLTVLELAGNIFTCNIPFDIGQLSSLHRLLLYGNNLSGEIPPSVGNLTQLN…
>Os10g0337400	MAITRLLLQLLALPSTVIFLFLAPASRSIDAGDDLHALLSFRSHIAKDHSDALSSWSVVSNGTSDGTNGFCSWRGVTCSSGARHRRVVSLRVQGLGLVGTISPLVGNLTGLRELDLSDNKLEGEIPPSLARCLALQRLNLSVNFLSGVIPPSIGQLSKLEVLNIRHNNISGYVPSTFANLTALTMFSIADNYVHGQIPSWLGNLTALESFNIAGNMMRGSVPEAISQLTNLEALTISGNGLEGEIPASLFNLSSLKVFNLGSNIISGSLPTDIGLTLPNLRYFIAFYNRLEGQIPASFSNISVLEKFILHRNRFRGRIPPNSGINGQLTVFEVGNNELQATEPRDWEFLTSLANCSNLIYINLQLNNLSGILPNTIANLSLELQSIRLGGNQISGILPK…
>Os10g0360933	MVCAAIHIAVVAMLVSLTALAIADESDNNQREALLCIKSHLSSPEGGALTTWNNTSLDMCTWRGVTCSSELPKPRLVVALDMEAQGLSGEIPPCISNLSSLTRIHLPNNGLSGGLASAADVAGLRYLNLSFNAIGGAIPKRLGTLRNLSSLDLTNNNIHGEIPPLLGSSSALESVGLADNYLTGGIPLFLANASSLRYLSLKNNSLYGSIPAALFNSSTIREIYLGENNLSGAIPPVTIFPSQITNLDLTTNSLTGGIPPSLGNLSSLTALLAAENQLQGSIPDFSKLSALRYLDLSYNNLSGTVNPSVYNMSSITFLGLANNNLEGIMPPGIGNTLPNIQVLIMSDNHFHGEIPKSLANASNMQFLYLANNSLRGVIPSFGLMTDLRVVMLYSNQLEA…
>Os10g0374666	MFTALKLLLLPYLLLLASASCTQGLPFSNNTDLDALLGFKAGLSHQSDALASWNTTTSYCQWSGVICSHRHKQRVLALNLTSTGLHGYISASIGNLTYLRSLDLSCNQLYGEIPLTIGWLSKLSYLDLSNNSFQGEIPRTIGQLPQLSYLYLSNNSLQGEITDELRNCTNLASIKLDLNSLNGKIPDWFGGFLKLNSISVGKNIFTGIIPQSLGNLSALSELFLNENHLTGPIPEALGKISSLERLALQVNHLSGTIPRTLLNLSSLIHIGLQENELHGRLPSDLGNGLPKIQYFIVALNHFTGSIPPSIANATNMRSIDLSSNNFTGIIPPEIGMLCLKYLMLQRNQLKATSVKDWRFITFLTNCTRLRAVTIQNNRLGGALPNSITNLSAQLELLDI…
>Os10g0375000	MFTILKLLPMLYMLLMASTEYAQAFSNETDLDALLAFRAGLSNQSDALASWNATTDFCRWHGVICSIKHKRRVLALNLSSAGLVGYIAPSIGNLTYLRTLDLSYNLLHGEIPPTIGRLSRMKYLDLSNNSLQGEMPSTIGQLPWLSTLYMSNNSLQGGITHGLRNCTRLVSIKLDLNKLNREIPDWLDGLSRIKIMSLGKNNFTGIIPPSLGNLSSLREMYLNDNQLSGPIPESLGRLSKLEMLALQVNHLSGNIPRTIFNLSSLVQIGVEMNELDGTLPSDLGNALPKIQYLILALNHLTGSIPASIANATTMYSIDLSGNNFTGIVPPEIGTLCPNFLLLNGNQLMASRVQDWEFITLLTNCTSLRGVTLQNNRLGGALPNSIGNLSERLQLLDLRF…
>Os10g0389800	MAAWAWPLVFLVSCCCSWTQRRILVAATTDANDVTVLNALFTSLNSPGQLRGWQVNGGDPCGASWQGITCSGSSVTAIKLPSLGLSGNLAYNMNTMESLVELDMSQNNLGGGQNIQYNLPNKKLERLNLAGNQFAGNVPYSISTMPKLKYLNLNHNQLQGNMTDVFSNLPSLSTLDLSLNSLTGDLPQSFTSLSSLKTLYLQNNQFTGSINVLANLPLDNLNVGNNRFTGWIPNELKKINSLQTDGNSWSTGPAPPPPPFTAPPPSRNRKKSPGRHSNGSGSSSSSGGNSGLRAGAIAGIIVALLVIGAVVAFFLIKRKRKGTRQEHVEQRQPFNSYPSNEVKDVKPIPESTKIEVEPLPSPVAVSLKPPPKIERNQSFDDDDDDFSNKPVAKKSNSAS…
>Os10g0467900	MHAACLCSTCCSCRPRCAARRPRRARRRRCSRGRTPCRARRRRRPASSGRGRRRRRSSRTRTPRRGARGAAWRRRVGRRGGRRRGGAGVAGTLDALDLSSLPGLAALNLSLNSLTGSFPSNVSSPLLSLRSIDLSSNNLSGPIPAALPALMPNLEHLNLSSNQFSGEIPASLAKLTKLQSVVLGSNLLHGGVPPVIGNISGLRTLELSGNPLGGAIPTTLGKLRSLEHINVSLAGLESTIPDELSLCANLTVIGLAGNKLTGKLPVALARLTRVREFNVSKNMLSGEVLPDYFTAWTNLEVFQADGNRFTGEIPTAITMASRLEFLSLATNNLSGAIPPVIGTLANLKLLDLAENKLAGAIPRTIGNLTSLETLRLYTNKLTGRLPDELGDMAALQRLS…
>Os10g0468500	MPRRHDALRLLLLVVVVAAADAATEADALLAWKAGLQDGAAALSGWSRAAPVCAWRGVACDAAAGGARVTSLRLRGAGLGGGLDALDFAALPALAELDLNGNNFTGAIPASISRLRSLASLDLGNNGFSDSIPPQLGDLSGLVDLRLYNNNLVGAIPHQLSRLPKVAHFDLGANYLTDEDFAKFSPMPTVTFMSLYLNSFNGSFPEFILKSGNVTYLDLSQNTLFGKIPDTLPEKLPNLRYLNLSINAFSGPIPASLGKLTKLQDLRMAANNLTGGVPEFLGSMPQLRILELGDNQLGGPIPPVLGQLQMLQRLDIKNSGLSSTLPSQLGNLKNLIFFELSLNQLSGGLPPEFAGMRAMRYFGISTNNLTGEIPPVLFTSWPELISFQVQNNSLTGKIP…
>Os10g0492400	MAAVVEGVGWPEPELEALRDERGGLVALRDALRSGRDLHSNWTGPPCHGGRSRWYGVACDGDGRVVGVQLDGAQLTGALPAGALAGVARLETLSLRDNAIHGALPRLDALARLRVVDLSSNRFSGPIPRGYAAALGELTRLELQDNLINGTLPAFEQDGLAVFNVSYNFLQGEVPDTRALRRFPATAFAHNLRLCGEVVRTECRREGSPFDAAPAGGGGSGSDGGDRVFGARDAAAPPARWRKPIRFRIARWSVVVIALIAALVPFAAVLIFLHHSKKSRVVRLGGGDIKDKAAEQAGKKVSSGSGNGSRSTTESGKGAADQLQFFRPEKATFSLDELFRSTAEMLGKGRLGITYRVALHAGGGGGGGGGPVVVVVKRLRNMGHVPRKDFAHTMQLLGK…
>Os10g0531700	MRRSPRAAAAAVLPVLLPLLLLLLNWAAAPVGAATAAETRALLEFKAAVTADPGAVLANWTLGGDPCRDFGGVSCYPASGAVQRLRLHGEGLEGVLSPSLARLPALESVSLFGNRLSGVIPASFVGLAATLHKLNLSGNALSGEIPAFLGTFPMLRLLDLSYNAFSGEIPATLFGECPRLRYVSLAHNALTGRVPPGIGNCVRLAGFDFSYNNLDGELPDKLCAPPEMSYISVRSNSLSGAIDGKLDGCRSLDLFDVGSNSFSGAAPFGLLALVNITYFNVSSNNFAGEIPSIPTCGDRFAYLDASRNKLTGSVPETMANCRNLMLLNLGANGQGLTGGIPAALSQLKNLNFLDLSENALTGVIPPELGDLSNLAHFNVSFNNLTGSIPSSPLLQQFGP…
>Os11g0102900	MPSASAAAAALVLLFLAFSLSNAQPGFISLDCGGDDDYTDGIGIQWTSDAKFVSAGQEANLLLQNQQLQQYTTVRSFPADNRKYCYTMNVRNRTRYLVRATFLYGNFDNSNVYPKFDLSLGPTPWTTVVIDDATTPVVQEAIILAAAPTLSVCLSNASTGQPFISTLELRQFNGSLYYTTDEKQFFLRLSARINFGAESNASVRYPDDPFDRIWESDLVRRANYLVDVAPGTERISTTKPIFVSTNEEPPQRVMQTAVVGKNGSLTYRIDLEDFPGNAWGVSYFAEIEDLAPNQTRKFKLVIPGKPEFSKPTVDVEENAQGKYCLYEPGYTNIPLPFVFSFGFKKTNDSSEGPILNAMEIYKYIEISVGSQDANIMASLVSRYPEAGWAQEGGDPCLPA…
>Os11g0107700	MQGPRRRTPPAPAAKQPAMLMLGPFPAHHRCTLFLLLTVTLLPSLAAAAAAHHHHVHAAGDGVVISQADYQGLQAIKHDLSDPYAFLRSWNDTGLGACSGAWVGIKCVQGKVVAITLPWRGLAGTLSERIGQLTQLRRLSLHDNAISGPIPTSLGFLPDLRGVYLFNNRFSGAVPASIGNCVALQAFDASNNLLTGAIPSSLANSTKLMRLNLSHNTISGDIPPELAASPSLVFLSLSHNKLSGHIPDTFAGSKAPSSSSLKESITGTYNLAVLELSHNSLDGPIPESLSGLQKLQVVDLAGNRLNGTIPNKLGSLADLKTLDLSGNALTGEIPASLSNLTTSLQAFNVSNNNLSGAVPASLAQKFGPSAFAGNIQLCGYSASVPCPTSPSPSPSAPAS…
>Os11g0171800	MASSIIKIMCSSLYGNETDRLSLLEFKKAISMDPQQALMSWNDSNYFCSWEGVSCRVKTPHRVISLNLTNRGLIGQMSPSLGNLTFLKFLFLPANSFTGEIPQSLGNMHHLQIIYLSNNTLQGKIPNLANCSNLKVLWLNGNNLVGQIPADLPQRFQSLQLSINSLTGPIPVYVANITTLKRFSCLYNNIDGNIPDDFAKLPVLVYLHLGANKLAGQFPQAILNLSTLVELTLASNHLSGELPSNIGDSVPNLQKFQLGGNFFYGHIPNSLTNASKLNLIDISINSFTGVVPRSIGKLTKLSWLNLELNKFHAHSQKDLEFMNSLANCTELQMFSIYGNRFEGNVPNSFGNHSTQLQYIHMGLNQFSGLIPSGIANIPNLIALELGGNLFTTVIPDWLG…
>Os11g0172133	MSWNDSIHFCNWEGILCSLRIPYRVTSLNLTNRGLVGQISPSLGNLTFLSILSLTENSFSGQIPASLGHLNHLQTLWLSNNTLQGVIPDFTNCSSMKALRLNGNNLVGKFPQLPHRLQSLQLSYNHLSGTIPASLANITRLNVLTCTYNNIQGDIPHEIGKLSSLQFLYVGANKLVGRFPQAILNLSTLIGLSLGFNNLTGEAPSNLGNCLPNLQLLELEDNCFQGQIPSSLINASKLYRLELASNNFTGVVPRSIGKLTKLSWLNLQSNKLQARNKQDWEFLDSLANCTELKAFSIASNHLEGHVPTSLGNLSVQLVQLFLSGNQLSGGFPSGIANLPNLIYIGLDNNQFTGAVPKWLGTLSNLQQILLHENMFTGFIPTSLSNLSVLGSLWLDYNKI…
>Os11g0172166	MKITIIGLFQLLLMVCSAVQIICSSLYGNETDKLSLLEFKKAITLDPQQVLISWNDSNHFCSWEGVLCRKKTTNRVISLNLTNQRLVGVISPSLGNLTFLKFLYLDTNSFTGEIPLSLGHLHHLQNLYLSNNTLQGKIPDFTNSSNLKVLLLNGNHLIGQFNNNFPPHLQGLDLSFNNLTGTIPSSLANITELLGVGFMSNNIKGNIPNDFSKFVSIGYLAASQNMLSGRFPQAILNLSTLDVLYLGFNHLSGDLPSNLLDSLPSIEILSLGGNFFQGHIPCSVVNSSNLGLLDISSNNFTGLVPSSIGKPTKLYHLNLQSNQLQAHRKQDWDFMNGLTNCTRLQMISIANNRLQGHLPSSLGNLSSQLGMLHLGGNQISGVLPSDIENLSSLTYFRID…
>Os11g0172400	MZNIFGGTKNETDHLVGQLNNNFPPKLQVLTLAYNNLTGTIPSSFANITGLRKLDFTANNIKGNIPNEFSNFLMMEILLLGGNMLTGRFPQAILNLSTLTNLHLSFNHLSGELPSNFLYSLPNLQVLALDYNFFQGHIPSSLGNDSNIRVLDITSNNFTGVVPSSIGKLSKLYWLNLZSNQLQAHKREDWEFMNSLANCTRLQSFSMAYNRLEGHLPSSLSNFSAHLQRLHLGGNAISESFPSGIEHLSNLIALSVGTNDFTGTLPEWLGNLKQLQILSLYDNYFTGFIPSSLSNLSQLVALTLQFNKLDGQIPSLGNQLQMLQIFNVLYNNLHGVIPNAIFSLPSLIQVDLSYNNLHGQLPIDIGNAKQLVSLKLSSNKLSGDILNALGDCESLEVIR…
>Os11g0172600	MKIATIRQYMILLMASNVVQIMCTSLYGNETDRLSLLEFKKAISLDPQQALMSWNDSTYFCSWEGVLCRVKTPHRPISLNLTNQGLVGQISPSLGNLTFLKFLFLDTNSFTGEIPLSLGHLHHLRTIYLSNNTLEGAIPDFTNCSSLKALWLNGNHLVGQLINNFPPKLQVLTLASNNFTGTIPSSFANITELRNLNFASNNIKGNIPNEFSNFLMMEILILGGNMLTGRFPQAILNISTLIDLFLNFNHLSGEVPSNILYSLPNLQVLALDFNFLQGHIPSSLVNASNLRELDISSNNFTGVVPSSIGKLSKLYWLSLEGNQLQTHKKEDWEFMNSLANCTRLQIFSMAYNRLEGHLPSSLSNFSTHLQRLHLYGNEISGFLPSGIEHLSNLIDLSLG…
>Os11g0172700	MCNSLYENGTDRLSLLEFKKAISMDPQQALMSWNDSNYFCSWEGVLCRVKTPHRVISLNLTNRGLVGQISPALGNMTFLKFLSLSTNSFTGEIHLSLGHLHRLETLDLSNNTLQGDIPDFTNCSNLKSLWLSRNHLVGQFNSNFSPRLQDLILASNNITGTIPSSLANITSLQRLSIMDNNINGNIPHEFAGFPILQILYADGNKLAGRFPRAILNIFTIVGLAFSSNYLNGEIPSNLFDSLPEMQWFEVDYNNFFQGGIPSSLANASKLKVFDISRNNFTGVIPCSIGKLTKVYWLNLEKNQLHARNKQDWEFMSCLANCTGLTDFSVSDNCLEGHVPSSLGNLSVQLQQFLLGGNQLSGVFPSGFQYLRNLISISIDSNNFSGVLPEWLGSLQNLQL…
>Os11g0172800	MKFIEPGKFLLVFLVCSAHVVICSSNGNETDRLSLLEFKNAITLDPQQALMSWNDSNHVCSWEGVKCRVKAPHRVIYLNLSGQGLVGTISPSLGNLTFLRYISLQENLLAGQIPLSLGHMHHLKVLYLSNNTLQGEIPDFANCSNLWALLLNGNHLVGKVPTDARLPPNLYFLWIVHNNLTGTIPTSLFNITTLTKLSIGFNQINGEVPKEIGKSRVLQLFAASGNKLLGRFQQTILNISSLADLDLGSNYLHGELPSSLGSSLSNLQGLALGNNFFGGHIPSSLANASKLSMIHLSRNNFIGMVPSSIGKLQELSVLNLEFNQLQSSDKQGLEFMNSLSNCTKLRALSLAKNQLEGEIPSSFGNLSMKLELLYLGGNKLSGRFPAGIANLHSLSGLAL…
>Os11g0173100	MKIAATGQFLLVLMACSVIQIVCQSLHGNETDRLSLLDFKNAIILDPQQALVSWNDSNQVCSWEGVFCRVKAPNHVVALNLTNRDLVGTISPSLGNLTFLKHLNLTGNAFTGQIPASLAHLHRLQTLSLASNTLQGRIPNLANYSDLMVLDLYRNNLAGKFPADLPHSLEKLRLSFNNIMGTIPASLANITRLKYFACVNTSIEGNIPDEFSKLSALKFLHLGINKLTGSFPEAVLNISALTELSFAINDLHGEVPPDLGNSLPNLQAFELGGNHFNGKIPSSITNASNLYLIDVSNNNFSGGLASSIGKLTKLSWLNLEENKLHGRNNEDQEFLNSIANCTELQMFSISWNRLEGRLPNSFGNHSFQLQYVHMGQNQLSGQFPSGLTNLHNLVVIELS…
>Os11g0173450	MKVTTASGHLLLVLFASIFHPAVSSISGNGTDRLALLEFKNAITHDPQKSLMSWNDSNHLCSWEGVSCSSKNPPRVTSIDLSNQNLAGNISPSLGNLTFLKHLSLATNEFTGRIPESLGHLRRLRSLYLSNNTLQGIIPSFANCSDLRVLWLDHNELTGGLPDGLPLGLEELQVSSNTLVGTIPPSLGNVTTLRMLRFAFNGIEGGIPGELAALREMEILTIGGNRLSGGFPEPIMNMSVLIRLSLETNRFSGKMPSGIGTSLPNLWRLFIGGNFFQGNLPSSLANASNLVDLDISQNNFVGVVPAFIGKLANLTWLNLEMNQLHARSKQDWDFMDSLTNCTQLQALSMAGNQLEGHLPNSVGNFSVQLQRLYLGQNQLSGSFPSGIENLPNLIVFGLD…
>Os11g0173500	MKPIAIGQSFVLLLVFSTVSVVICSDGNETDRLSLLQFKQAISLDPQHALLSWNDSTHFCSWEGVSCSLRYPRRVTSLDLSNRGLVGLISPSLGNLTSLEHLFLNTNQLSGQIPPSLGHLHHLRSLYLANNTLQGNIPSFANCSALKILHLSRNQIVGRIPKNVHLPPSISQLIVNDNNLTGTIPTSLGDVATLNILIVSYNYIEGSIPDEIGKMPVLTNLYVGGNNLSGRFPLALTNISSLVELGLGFNYFHGGLPPNLGTSLPRLQVLEIASNLFEGHLPYSISNATSLYTIDFSSNYFSGVVPSSIGMLKELSLLNLEWNQFESFNNKDLEFLHSLSNCTDLQVLALYDNKLKGQIPYSLGNLSIQLQYLFLGSNQLSGGFPSGIRNLPNLISLGL…
>Os11g0173550	MKAPSVGELLLVFIACSCCAHVVCSSLPGNETDRLSLLEFKKAISGDPQQSLNSWNESTHFCSZEDVLCRAKAPLRVTSLNLTDCGLAGNISPSIANLTFLKSLSLGKNSFFGEIPASLGHLHRLQTLVLSYNKLQGRIPDLANCSNLRSLWLDRNNLVGKIPNLPPRLQELMLHVNNLSGTIPPSLGNITTLTKFGCAFNNIEGNIPTEFERLPGLQYLSVNTNKLAGWFQLAILNISTLVTLDLGANNLRGEVPSNLGNSLPNLQYLILSDNFFHGHFPSSLINSSKLNLIDMAENNFTGVIPSSIGKLAKLNVLSLQLNQFQAGTKKEWEFMDSLANCTELEVFSVARNHLQGQVPSSLSNIXSQLQYLYLGKNQLSGGFPSGIAKFXNLIILGLD…
>Os11g0173700	MKVTTATAHFLWVFLASISHSVICSTLRNETDRLSLLEFKNSITLNPHQSLISWNDSTHFCSWEGISCSSKNPPRVTAIDLRNQGLVGHISPSLGNLTFLRNLSLATNGFTGQIPESLGHLRRLRSLYLSNNTLQGIIPSFANCSELTVLWLDHNDLAGGFPGGLPLGLQELQLSSNRLVGTIPPSLSNITALRKLSFAFNGITGSIPGELATLSGVEILYASSNRLLGGFPEAILNMSVLVALSLSTNSFSGELPSGIGSLLPNLRQIAIGINFFHGDIPSSLANASNLVKIDISENNFTGVVPASIGKLANLTRLNLEMNQLHARSKQDWEFMDSVANCTQLQGISIARNQMEGEVPGSLGNFSVQLQYLFLGQNQLSGSFPSGIANLPNLIILGLD…
>Os11g0173800	MKITAVGQLILVLMACSSHAVICSTFGNGTDQLSLLEFKKAISLDPQQSLISWNDSTNYCSWEGVSCSLKNPGRVTSLNLTNRALVGHISPSLGNLTFLKYLALLKNALSGEIPPSLGHLRRLQYLYLSGNTLQGSIPSFANCSELKVLWVHRNNLTGQFPADWPPNLQQLQLSINNLTGTIPASLANITSLNVLSCVYNHIEGNIPNEFAKLPNLQTLYVGSNQLSGSFPQVLLNLSTLINLSLGLNHLSGEVPSNLGSALPNLEIFELPVNFFHGRIPSSLTNASNLYFLELSNNNFTGLVPRTIGELNKLQMLNLEWNQLQAHREQDWEFLQSLGNCTELQVFSMTGNRLQGHVPSSLGNLSDQLQELHLAESKLSGDFPSGIANLQNLIIVALGA…
>Os11g0173900	MKVMPIGLLLLVLIAWSSEAVICNSLNESEIDRRSLLEFKKGISMDPQKALMSWNDSTLLCNWEGVLCRVKTPRRVTSLNLTNRGLVGKISPSLGNLTFLKFLLLPTNSLTGEIPSSFGYLHRLQFLYLSNNTLQGMIPDLTNCSNLKAIWLDSNDLVGQIPNILPPHLQQLQLYNNNLTGTIPSYLANITSLKELIFVSNQIEGNIPNEFAKLPNLKVLYAGANKLEGKFPQAILNISTLTGLSLAYNNLSGELPSNLFTYLPNLQDLGLAANLFQGHIPNSLANASKLYMLDIALNYFTGIIPTSIGKLTELSWLNLEHHRLQARSKQDWEFMTSLANCSELNIFSMKDNLLEGHVPSSLGNLSVQLQHLLLGTNKLSGDFPFGIANLPGLTMLGLE…
>Os11g0208900	MATTSSACVSIAVLVVVLSSTSCYSSPSPTTTANGSSDTDLAALLAFKSQLTDPLGVLTSNWSTSTSFCHWLGVTCSRRRRHRRVTGLSLPHTPLHGPITPLLGNLSFLSFLRLTDTNLTASIPADLGKLRRLRHLCLGENSLSGRIPPDLGNLARLEVLELGSNQLSGQIPPELLLHLHNLQVISLEGNSLSGQIPSFLFNNTPSLRYLSFGNNSLSGPIPDGVASLSQLEILDMQYNQLSSLVPQALYNMSWLRVMALAGNGNLTGPIPNNNQTFRLPMLRFISLARNRIAGRFPAGLASCQYLREIYLYSNSFVDVLPTWLAKLSRLEVVSLGGNKLVGTIPAVLSNLTRLTVLELSFGNLTGNIPPEIGLLQKLVYLLLSANQLSGSVPRTLGNI…
>Os11g0232100	MRRHILVICLPLITLLSLSISSSCQSDHQIQTQALLQFKAGLTDPLNNLQTWTNTTSPCRFLGVRCDRRTGAITGVSLSSMNLSGRISPAIAALTTLTRLELDSNSLSGSVPAELSSCTRLRFLNLSCNGLAGELPDLSALAALDTIDVANNDLSGRFPAWVGNLSGLVTLSVGMNSYDPGETPASIGNLKNLTYLYLASSNLRGVIPESIFELAALETLDMSMNNLAGVIPAAIGNLRQLWKIELYGNNLTGELPPELGRLTGLREIDVSRNQLSGGIPPELAALEGFEVIQLYRNNLSGQIPAAWGELRSLKSFSAYENRFSGEFPANFGRFSPLNSVDISENAFSGPFPRHLCDGKNLQYLLALQNGFSGELPDEYSSCDSLQRFRINKNKLTGSL…
>Os11g0233800	MASCRRPAPLRLVVFLAIVLLRWSTNGNATAGGDDALRGDALALVRLRASLRCHAHALRDWSAGNVAAVCAWTGVRCAGGRVVSVDVANMNVSTGAPVSAAVAGLDALANLSLAGNGIVGAVTASALPALRFVNVSGNQLGGGLDGWDFASLPSLEVFDAYDNNFSSPLPAGVVALRRLRYLDLGGNFFSGEIPAAYGGMAALEYLSLNGNNLQGAIPPELGNLTSLRELYLGYYNVFDGGIPPELGRLRNLTMLDISNCGLSGRIPPELGALAALDTLFLHTNQLSGAIPPELGNLTALTALDLSNNALTGEVPATLASLTSLRLLNLFLNRLHGPVPDFVAALPRLETVQLFMNNLTGRVPAGLGANAALRLVDISSNRLTGMVPEMLCASGELHTA…
>Os11g0245200	MGHSPTSWRIIHLLVFLIIVLDHALIISADTDPQDTSALNGIAASWDNAKSKLSEWVGNDPCGEKWPGVYCTQNRVTSIRLSSFGLSGSLSGDIQSLSELQYLDLSYNNLSGPLPPNIGSLSNLESLSVVGCQFSGDIPKELSQLPKLRFLSLNNNRFTGSIPPSIGNLSNMYWLDLGENRLTGSLPVSDGTNTGLDNLTNALHFHFGVNQLSGTIPSQLFKSNMKLIHLLLDNNNFTGGIPPTLTLLTKLEVLRLDRNYQLTGPVPASINSLTKLQELHLENNKLTGPLPDLTGMDSLYVVSMGNNNFSSSNVPTWFTALSALTSLNLENLHITGELPQPLFKLPAIQTLGLKGNNFNGTLTIGSDYSSTLSLIDLQDNQITTLAVSGAQYNKKLILV…
>Os11g0249900	MSVKCSITIIIQLLFCYMLCQPCYGTLSDIQCLKRLKESVDPNNKLEWTFTNTTEGSICGFNGVECWHPNENKILSLHLGSMGLKGHFPDGLENCSSMTSLDLSSNSLSGPIPADISKQLPFITNLDLSYNSFSGEIPESLANCTYLNIVNLQNNKLTGAIPGQLGILSRLSQFNVANNQLSGPIPSSFGKFASSNFANQDLCGRPLSNDCTATSSSRTGVIIGSAVGGAVIMFIIVGVILFIFLRKMPAKKKEKDLEENKWAKNIKSAKGAKVSMFEKSVAKMKLNDLMKATGDFTKDNIIGSGRSGTMYKATLPDGSFLAIKRLQDTQHSESQFASEMSTLGSVRQRNLLPLLGYCIAKKERLLVYKYMPKGSLYDQLHQQTSEKKALEWPLRLKIA…
>Os11g0448000	MGRDARRLPLLPFLLLLLAAAAGVAESATDAEAIHDLARSVPALGWDGDNVCGFEGVTCERGGAGKVTELNLADRGLSGTLPDSLSSLTSLTALQLQGNALTGAVPSLARMGSLARLALDGNAFTSLPPDFLHGLTSLQYLTMENLPLPPWPVPDAIANCSSLDTFSASNASISGPFPAVLATLVSLRNLRLSYNNLTGGLPPELSSLIAMESLQLNNQRSDDKLSGPIDVIASMKSLKLLWIQSNKFTGPIPDLNGTQLEAFNVRDNMLTGVVPPSLTGLMSLKNVSLSNNNFQGPKPAFAAIPGQDEDSGNGFCLNTPGPCSPLTTTLLQVAEGFGYPYELAKTWKGNDPCSPAWVGIVCTSSDVSMINLSRKNLSGRISPALANLTRLARLDLSNN…
>Os11g0490200	MFASLLLILLHVLQSVSTSTMEYHNTTDENILLAFKAGLSNQSDVLSSWKKSTDFCQWPGVLCSLKHKHRVTVLNLSSESLAGTISPSIGNLTFLKILDLSGNNLDGEIPSSIGRLARLQFLDLSNNSLHGDITSDLKNCTSLQGISLKSNYLTGEIPAWLGALPSLKLIYLQKNSFTGSIPTSLANLSSLQEIYLTMNQLEGTIPEGFGRLSGLKNIHLGVNHLSGMIPTSIFNISSLSCFGVPMNQLHGLLPSDLGIHLPKLQYLLLGYNHFTGSLPASIANSTEIYSLDISFNNFSGSIPPEIGTLCPDFLSFDTNQLIATTAEDWKFMTFLTNCTRLRILDLQDNMLGGVLPTSVSNLSAQLQLLYVGFNKISGNIPFGISNLVGLNQLQLANNQ…
>Os11g0559200	MISLPLLLFVLFFSALLLFPSSSDDDGGGDAAGDELALLSFKSSLLYQGGQSLASWNTSGHGQHCTWVGVVCGRRHPHRVVKLRLRSSNLAGIISPSLGNLSFLRTLQLSDNHLSGKIPQELSRLIRLQQLVLNFNSLSGEIPAALGNLTSLSVLELTNNTLSGAIPSSLGKLTGLTDLALAENTLSGSIPSSFGQLRRLSFLSLAFNNLSGAIPDPIWNISSLTIFEVISNKLSGTLPTNAFSNLPSLQEVYMYYNQFHGRIPASIGNASNISIFTIGLNSFSGVVPPEIGRMRNLQRLELPETLLEAKETNDWKFMTALTNCSNLQEVELGGCKFGGVLPDSVSNLSSSLVSLSIRDNKISGSLPRDIGNLVNLQYLSLANNSLTGSLPSSFSKLKN…
>Os11g0568800	MARATALLCSSLLLLSCFYAQVSPGSSSSSRSTAMADEPALLSFKSMLLSDGFLASWNASSHYCSWPGVVCGGRHPERVVALQMSSFNLSGRISPSLGNLSLLRELELGDNQFTGDIPPEIGQLTRLRMLNLSSNYLQGSIPASIGECAELMSIDLGNNQLQGEIPAELGALKNLVRLGLHENALSGEIPRSLADLQSLGALSLFKNRLHGEIPPGLGNLTNLYHLLLAHNMLSGAIPSSLGMLSGLSWLELGFNNLTGLIPSSIWNVSSLTELNLQQNMLHGTMPPDVFNSLPHLQHLYINDNQFHGNIPVSIGNVSALSRIQIGFNSFGGIIPPEVGRLRNLTSLEAEHTFLEAKDQKGWGFISALTNCSKLQALFLGNNRFEGVLPVSISNLSVYL…
>Os11g0569300	MAGEVAFICLLLVCLCSHSLALSPPPPPPSSPVSSNDATKATVDELALLSIKSMLSSPSSSPLASWNSTSSIHHCSWPGVVCSRRHPGRVAALRMASFNLSGAISPFLANLSFLRELDLAGNQLAGEIPPEIGRLGRLETVNLAANALQGTLPLSLGNCTNLMVLNLTSNQLQGEIPSTIGARMVNLYILDLRQNGFSGEIPLSLAELPSLEFLFLYSNKLSGEIPTALSNLSGLMHLDLDTNMLSGAIPSSLGKLSSLIWLNLANNNLSGTIPSSIWNISSSLWGLNIQQNNLVGVVPTDAFTALPELRTISMDNNRFHGRLPTSLVNVSHVRMLQLGFNFFSGTVPSELGMLKNLEQFLLFATLLEAKEPRDWEFITALTNCSRLKILELGASKFGG…
>Os11g0569500	MMLLLFCSYALALVSAGSSSSSNATADELALLSFKSMLSSPSLGLMASWNSSSHFCSWTGVSCSRQQPEKVIALQMNSCGLSGRISPFLGNLSFLKTLDLGNNQLVGQIPSELGHLSKLRMLNLSTNLLRGSIPVEMRGCTKLMTLHLGNNQLQGEIPAEIGSSLKNLINLYLTRNLLSGEIPQSLAELPSLELLSLSHNKLSGEVPSALSNLTNLLNIRFSNNMLSGVIPSSLGMLPNLYELSLGFNNLSGPIPTSIWNISSLRALSVQGNMLSGTIPANAFETLPHLEELYMDHNHLHGKIPVSLGNSSNLSMIILGANLFNGIVPQEIGRLRKLEQLVLTQTLVGAKEQKDWEFITALANCSQLQVLVLGMCEFGGVLPNSLSSLSTSLKYLSLSY…
>Os11g0569600	MARSLALLMLLFNSSLLLPPASSDDDAAAAAVPTGGAAADELALLSFRSSLVSQGGSSLASWNTTSGHGQHCTWAGVACGGRRDRVVELRLRSFNLSGTISPSLGNLSFLAKLHLGGNHLSGEIPPELGRLSRLRRLNMSGNSLQGSIPAAIGGCFRLIEMDLTINQLEGKIPLQIGASMKNLAYLYLEGNRLSGQIPRSLAELPSIQELSLGSNGLSGEIPPALGNLTGLSFLSLSENSLSGGIPSSLCNLTSLSSLYLNKNTLSGTIPSCLGNLNSLLELALSDNTLSGAIPSSLGRLSRLSSLHLSSNNLSGLIPDPIWNISSLTVFGVQYNMLSGMLPANAFSTLPHLQEVYMDNNQFHGHIPASVANASNISMLTFGVNSFSGVVPEEIGRLRN…
>Os11g0569701	MARSPTSVMISSLLLLLLIGPASSDDAAAAAAARTSTGGVAGDELALLSFKSSLLHQGGLSLASWNTSGHGQHCTWVGVVCGRRRRRHPHRVVKLLLRSSNLSGIISPSLGNLSFLRELDLSDNYLSGEIPPELSRLSRLQLLELSGNSIQGSIPAAIGACTKLTSLDLSHNQLRGMIPREIGASLKHLSNLYLHTNGLSGEIPSALGNLTSLQYFDLSCNRLSGAIPSSLGQLSSSLLTMNLRQNNLSGMIPNSIWNLSSLRAFSVSENKLGGMIPTNAFKTLHLLEVIDMGTNRFYGKIPASVANASHLTQLQIDGNLFSGIITSGFGRLRNLTTLYLWRNLFQTREQEDWGFISDLTNCSKLQTLDLGENNLGGVLPNSFSNLSTSLSFLALDLNK…
>Os11g0569800	MARTIILFFFSLFLFCSDALVSPGSSSNATADELALLSFKSMFASDGSLASWNKSIHYCSWPGVVCSRRHPERVISLRLGSSRLSGLLSPFLGNLSFLKILDLHJNRLVGSIPPELGRLSRLRLLNLSTNSLQGNIPVALVGCTNLSLLHLSDNQFQGEFPTEIGASLKNLVLLNVEKNGFSGEIPRSLADLPLLEELNLRVNRFSGEIPPALGNLTNLWILGLDYNRLSGJIPSSLGKMSGLSRLTLSSNNLTGLIPSSIWNNMSALMAFTVQQNSLSGTIPPNAFSNFPSLQLIGMDHNKFHGSIPTSIANASHLWLVQLGANFLSGIVPPEIGGLRNLKILQLSETFLEARSPNDWKFITALTNCSQFSVLYLASCSFGGVLPDSLSNLSSLTNLF…
>Os11g0570000	MAGARATALSCFSLLLFCSYALVSPGSSDATVVDELALLSFKSMLSGPSDGLLASWNTSIHYCDWTGVVCSGRRQPERVVALLMNSSSLSGRISPFLGNLSFLNRLDLHGNGFIGQIPSELGHLSRLRVLNLSTNSLDGSIPVALGRCTNLTVLDLSSNKLRDKIPTEVGALENLVDLRLHKNGLSGEIPLHISNLLSVEYLYLRDNWFSGEIPPALGNLTKLRYLDLASNKLSGSIPSSLGQLSSLSLFNLGHNNLSGLIPNSIWNISSLTVLSVQVNMLSGTIPPNAFDSLPRLQSISMDTNKFEGYIPASLANASNLSFVQLSGNSLRGIVPPKIGRLSNINWLQLSNNLLQAKETKDWNFISALTNCSQLEMLDLGANKFSGVLPDSLSNHSSSL…
>Os11g0607200	MKLIAFGLLLLGYIQYFATPDSEVIALYEIRTMLNDSRGVLNGWNNNQVSPCYFPSISCNQDQKVISITLSSSGLSGFLSPSIGKLLYLQQLLLNDNNITGGIPQELGNLSSLTTLKLGGNSLNGSIPDSLGRLSKLQNLDMSKNLLIGNIPTSLSNLSSLNDINLADNNLSGEIPKRLLQVSHYSYIGNHLNCGQHLISCEGNNINTGGSNNSKLKVVASIGGAVTLLVIIVLFLLWWQRMRHRPEIYVDVPGQHDHNLEFGQIKRFSLRELQIATNNFSEQNVLGKGGFGKVYKGVLSGPHGRKVAVKRLFEVEKPEGEIAFLREVELISIAVHKNILRLIGFCTTTKERLLVYPYMENLSVASRLRDIKLNEPALDWPTRVRIALGAARGLEYLHE…
>Os11g0620500	MVTLLLAFRLSTLFLLLAAGAIAVDPDGAAAPDTAAAPDTEAAALLRLKASLIDPTNALEAWSPSSPSPPCDETHRWPRVQCYNGVLIGLRLARLNLSGDFDFAALSRLPGLHSINLIRNNFSGPLPASLAAVRSLRALYLSRNAFSGPVPGDVFAAMSWLKKLYLDRNDFSGELPAGAIAGAPRLQELHLDHNRIEGRVPSKLPATLRLFNVSHNRLTGVLPEAVAARFNESAFAGNPGLCGAPGSGAGACAAAAPGPAHTAMPPMSAADYFAVQEETSVFVVMGIIMLVVLLVAGAMVLMLRQDEGTSTASSGYEHPAIGAPSGNLSVPHAAGAAASAQLVTMEQGGSGAAGGAGGVGGVGGARKQVAEFVLMSNAAGEFGLPELMKASAEVLGNGT…
>Os11g0624600	MFQFHQTKICKESAIASKRESKMPVAAAAQKALLAQPVLILIILIVSSCPCVSSLAPSRTHNTSEADRQALLCLRSQFSDPLGALDSWRKESLAFCDWHGVTCSNQGAARVVALRLKSLSLTGQIPPCIADLSFLTTIYMPDNQISGHIPPEIGRLTQLRNLNLGMNSITGMIPDTISSCTHLEVIDMWSNNIEGEIPSNLANCSLLQEIALSHNNLNGTIPPGIGSLPNLKYLLLANNKLVGSIPRSLGSRTSLSMVVLAYNSLTGSIPPILANCSSLRYLDLSQNKLGGVIPSALFNSSSLLSLDLSSNNFIRWSIPSAPLISAPILHVILTNNTIFGGIPAALGNLSSLSSLLVAQNNLQGNIPDSITKIPYLQELDLAYNNLTGTVPPSLYTIST…
>Os11g0625200	MNSLTGELPETISSCSLLEIVDLFSNSIESEIPPSIGQCSFLQQIILGTNNIRGNIPPDIGLLSNLSALFIPHNQLTGTIPQLLGSNKPLIWVNLQNNSLSGEIPPSLFNSTTTSYIDLSSNGLSGSIPPFSQALSSLRYLSLTENLLSGKIPITLGNIPSLSTLMLSGNKLDGTIPKSLSNLSKLQILDLSHNNLSGIVPPGLYTISSLTYLNFGANRLVGILPTNIGYTLPGLTSIIFJFEGPIPSSLANALNLQVIYFRRNSFTGVIPSLGSLSDLTYLDLGGNKLEAGDWSFMSSLTNCTQLTNLWLDRNKLQGIIPSSITNLSEGLKJIDSKSKPIJTGSIPSEIEKLTSLTIFLMDNNLLSGQIPDTIVNLQNLSILSLSYNKFSGVIPQSIG…
>Os11g0625900	MLVLAFILFLNLRLPFCLSAQFHNESNADRQALLCLKSQLHDPSGALGSWRNDSSVSMCDWHGVTCSTGLPARVDGLDLESENITGQIFPCVANLSFISRIHMPGNQLNGHISPEIGRLTHLRYLNLSVNALSGEIPETLSSCSRLETINLYSNSIEGKIPPSLAHCSFLQQIILSNNHIHGSIPSEIGLLPNLSALFIPNNELTGTIPPLLGSSKTLVWVNLQNNSLVGEIPPSLFNSSTITYIDLSQNGLSGTIPPFSKTSLVLRYLCLTNNYISGEIPNSIDNILSLSKLMLSGNNLEGTIPESLGKLSNLQLLDLSYNNLSGIISPGIFKISNLTYLNFGDNRFVGRIPTNIGYTLPRLTSFILHGNQFEGPIPATLANALNLTEIYFGRNSFTG…
>Os11g0628000	MISPQLLLLLAFFHFLSPYLPLSAFAQFRNDSSADRLALLCLKSQLLDPSGALTSWGNESLSICNWNGVTCSKRDPSRVVALDLESQNITGKIFPCVANLSFISRIHMPGNHLNGQISPEIGRLTHLTFLNLSMNSLSGEIPETISSCSHLEIVILHRNSLSGEIPRSLAQCLFLQQIILSNNHIQGSIPPEIGLLSNLSALFIRNNQLTGTIPQLLGSSRSLVWVNLQNNSLTGEIPNSLFNCTTISYIDLSYNGLSGSIPPFSQTSSSLRYLSLTENHLSGVIPTLVDNLPLLSTLMLARNNLEGTIPDSLSKLSSLQTLDLSYNNLSGNVPLGLYAISNLTYLNFGANQFVGRIPTNIGYTLPGLTSIILEGNQFEGPIPASLANALNLQNIYFRR…
>Os11g0691800	MALGSPVCIIMSALLLITLSPVVAAAAASPPGTSKSNGSDSDLAALLAFKGELSDPYNILATNWTAGTPFCRWMGITCSRRQWQRVTGVELPGVPLQGKLSPHIGNLSFLSVLNLTITNLTGSIPDDIGRLHRLELLDLGNNALSGVIPASIGNLTRLGVLRLAVNQLSGQIPADLQGLHSLRSINIQNNGLTGSIPNSLFNNTPLLSYLNIANNSLSGSIPACIGSLPMLQFLDLQVNQLAGPVPPGVFNMSMLGVIALALNGLTGPIPGNESFRLPSLWFFSIDANNFTGPIPQGFAACQQLQVFSLIQNLFEGALPSWLGKLTNLVKLNLGENHFDGGSIPDALSNITMLASLELSTCNLTGTIPADIGKLGKLSDLLIARNQLRGPIPASLGNLS…
>Os11g0691900	MALGLLVWIYIVLLIALSTVSAASPPGPSKSNGSETDLAALLAFKAQLSDPLSILGSNWTVGTPFCRWVGVSCSHHRQCVTALDLRDTPLLGELSPQLGNLSFLSILNLTNTGLTGSLPDDIGRLHRLEILELGYNTLSGRIPATIGNLTRLQVLDLQFNSLSGPIPADLQNLQNLSSINLRRNYLIGLIPNNLFNNTHLLTYLNIGNNSLSGPIPGCIGSLPILQTLVLQVNNLTGPVPPAIFNMSTLRALALGLNGLTGPLPGNASFNLPALQWFSITRNDFTGPIPVGLAACQYLQVLGLPNNLFQGAFPPWLGKLTNLNIVSLGGNKLDAGPIPAALGNLTMLSVLDLASCNLTGPIPLDIRHLGQLSELHLSMNQLTGPIPASIGNLSALSYLL…
>Os11g0692100	MALGSLVCLSALLLIPLSTVSAASSPGLTESSNNDTDLTALLAFKAQFHDPDNILAGNWTPGTPFCQWVGVSCSRHQQRVVALELPNVPLQGELSSHLGNLSFLSVLNLTNTGLTGLLPDDIGRLHRLELLDLGHNAMLGGIPATIGNLSRLQLLNLQFNQLSGRIPTELQGLRSLININIQTNYLTGLVPNDLFNHTPSLRRLIMGNNSLSGPIPGCIGSLHMLEWLVLQHNNLTGPVPPSIFNMSRLTVIALASNGLTGPIPGNTSFSLPALQRIYISINNFTGQIPMGLAACPYLQTISMHDNLFEGVLPSWLSKLRNLTGLTLSWNNFDAGPIPAGLSNLTMLTALDLNGCNLTGAIPVDIGQLDQLWELQLLGNQLTGPIPASLGNLSSLARLV…
>Os11g0692300	MALVRLPVWIFVAALLIASSSTVPCAPSLGPIASKSNGSDTDLAALLAFKAQLSDPNNILAGNWTTGTPFCRRVGVSCSSHJAAGGSASPLQGELSSHLGNISFLFILNLTNTGLAGSVPNEIGRLHRLELLDLGHNAMSGGIPIAIGNLTRLQLLNLQFNQLYGPIPAELQGLHSLGSMNLRHNYLTGSIPDDLFNNTPLLTYLNVGNNSLSGLIPGCIGSLPILQHLNFQANNLTGAVPPAIFNMSKLSTISLISNGLTGPIPGNTSFSLPVLRWFAISKNNFFGQIPLGLAACPYLQVIAMPYNLFEGVLPPWLGRLTNLDAISLGGNNFDAGPIPTELSNLTMLTVLDLTTCNLTGNIPADIGHLGQLSWLHLAMNQLTGPIPASLGNLSSLAIL…
>Os11g0692500	MAWLLLPRNSIRMLMLVLQLTVLLVDSTSRLHGVGSSSNGTGDDLSALLAFKARLSDPLGVLASNWTTKVSMCRWVGVSCSRRRPRVVVGLRLRDVPLEGELTPHLGNLSFLHVLRLTGLNLTGSIPAHLGRLQRLKFLDLANNALSDTIPSTLGNLTRLEILSLGYNHISGHIPVELQNLHSLRQTVLTSNYLGGPIPEYLFNATPSLTHIYLGYNSLSGSIPDCVGSLPMLRFLWLSDNQLSGPVPPAIFNMSSLEAMFIWNNNLTGPLPTNRSFNLPMLQDIELDMNKFTGLIPSGLASCQNLETISLQENLFSGVVPPWLANMSRLTILFLGGNELVGTIPSLLGNLSMLRGLDLSYNHLSGHIPVELGTLTKLTYLYLSLNQLIGTFPAFIGNL…
>Os11g0694600	MAFRMPVRISVVLLIIALSAVTCASAVPSKSNGSDTDYAALLAFKAQLADPLGILASNWTVNTPFCRWVGIRCGRRHQRVTGLVLPGIPLQGELSSHLGNLSFLSVLNLTNASLTGSVPEDIGRLHRLEILELGYNSLSGGIPATIGNLTRLRVLYLEFNQLSGSIPAELQGLGSIGLMSLRRNYLTGSIPNNLFNNTPLLAYFNIGNNSLSGSIPASIGSLSMLEHLNMQVNLLAGPVPPGIFNMSTLRVIALGLNTFLTGPIAGNTSFNLPALQWLSIDGNNFTGQIPLGLASCQYLQVLSLSENYFEGVVTASAAWLSKLTNLTILVLGMNHFDAGPIPASLSNLTMLSVLDLSWSNLTGAIPPEYGQLGKLEKLHLSQNQLTGTIPASLGNMSEL…
>Os11g0694700	MALVRLPVWIFVAALLIASSSTVPCASSPGPIASKSNGSETDLAALLAFKAQLSDSNNILAGNWTTGTPFCRWVRVSCSSHRRRRQRVTALELPNVPLQGELSSHLGNISFLFILNLTNTSLTGSVPNEIGRLRRLELLDLGHNAMSGGIPIAIGNLTRLZLLNLQFNQLYGPIPAELQGLYSLDSMNLCHNZLTGSIPDDLFNNTPLLTYLNVGNNSLSGLIPGCIGSMPILQHLNLQANNLTGAVPPAIFNMSKLSTISLISNGLTGPIPGNTSFSLPVLRWFAISKNNFFGQIPLGLTACPYLQVIAMPYNLFEGVLPPWLGRLTNLDAISLGGNNFDAGPIPTKLSNLTMLTVLDLTTCNLTGNIPTDIGHLGQLSWLHLAMNQLTGPIPASLGN…
>Os11g0695000	MAWLLLPPFNSIRLLMLVLPLTIPYASGSIPRDGGSSSNGTGDDLSALLAFKARLSDPLGVLAGNWTTKVSMCRWVGVSCSRRRPRVVGLKLWDVPLQGELTPHLGNLSFLRVLNLGGINLTGPIPADLGRLHRLRILRLAHNTMSDTIPSALGNLTKLEILNLYGNHISGHIPAELQNLHSLRQMVLTSNYLSGPVPEYLFNATHLJVTEIHLGLNSLSGSIPDCVGSLPMLRVLALPDNQLSGPVPPAIFNMSSLEAILIWKNNLTGPIPTNRSFNLPMLQDIELDTNKFTGLIPSGLASCQNLETISLSENLFSGVVPPWLAKMSRLTLLFLDGNELVGTIPSLLGNLPMLSELDLSDSNLSGHIPVELGTLTKLTYLDLSFNQLNGAFPAFVGNF…
>Os11g0695600	MGVGPHCTTSLLIILAVVITSSLLTTTIKADEPSNDTDIAALLAFKAQFSDPLGFLRDGWREDNASCFCQWIGVSCSRRRQRVTALELPGIPLQGSITPHLGNLSFLYVLNLANTSLTGTLPGVIGRLHRLELLDLGYNALSGNIPATIGNLTKLELLNLEFNQLSGPIPAELQGLRSLGSMNLRRNYLSGLIPNSLFNNTPLLGYLSIGNNSLSGPIPHVIFSLHVLQVLVLEHNQLSGSLPPAIFNMSRLEKLYATRNNLTGPIPYPAENQTLMNIPMIRVMCLSFNGFIGRIPPGLAACRKLQMLELGGNLLTDHVPEWLAGLSLLSTLVIGQNELVGSIPVVLSNLTKLTVLDLSSCKLSGIIPLELGKMTQLNILHLSFNRLTGPFPTSLGNLT…
>Os11g0695700	MVLDGFVLGGGGNGTGGDDLSALLAFKAQLSDPLGVLATSWTRNASLCRWVGVSCSRRRPRVVVGLRLRSVPLQGELTPHLGNLSFLRVLDLAAANLTGPIPANLGRLRRVKILDLAHNTLSDAIPSALGNLTKLETLNLYDNHISGHVPMELQNLYSLRVMALDQNYLTGPIPKHLFDAKHSLTHIYLGDNSLSGPIPDSVASLSMLRVLSLPSNQLSGPVPPAIFNMSRLETISIRKNNLTGAIPTNESFNLPMLRKIDLYMNKFTGPIPSGLASCKHLEMISLGGNLFEDVVPAWLATLSQLKSLSLGGNELVGPIPGQLGNLSMLNMLDLSFSNLSGPIPVELGTLSQLTFMSLSNNQLNGTFPAFIGNLSELSHLELAYNQLTGHVPSTIGNNI…
>Os11g0695750	MAPGSPVCISVSALLLITLSPAVAAAAASPPGRSKSNGSDTDLAALLAFKGELSDPYSLLATNWTAGTPFCRWMGITCSRRQQQRVTGVELPGVPLQGKLSPHIGNLSFLSVLNLTITNLTGSIPDDIGRLHRLELLDLGNNAFSGVIPASIGNLTRLGVLRLAVNQLSGQIPADLQGLHSLRSINIRNNGLTGSIPNSLFNNTPLLSYLNIANNSLSGSIPPCFNJLDLQVNRLTGPVPPGVFNMSMLGVIALALNGLTGPIPGNESFRLPSLWFFSVDANNFTGPIPQGFAACQQLQVFSLIQNLFEGALPSWLGKLTNLVKLNLGENHFDGGSIPDALSNITMLASLELSTCNLTGTIPADIGKLGKLSDLLIARNQLRGPIPASLGNLSALSRLD…
>Os11g0695800	MGLVLTLLVLLVIMSSSTSTTVAEHHRIRSNDTDLAALLAFKARVSDPLGFLRDGWREDNASCFCQWIGVSCSRRRQRVTALQLPGVPLQGTLTPHLGNLSFLIVLNLANTSLTGTLPGDIGKLHRLELLDLGYNALSGNIPATIGNLTKLELLDLQFNRLSGPIPAELQGLRSLGSMNLRRNYLSGSIPVSVFNNTPLLAYLNIGNNSLSGLIPTAIGSLSMLQVLVLQYNQLSGSLPPTIFNMSRLEKLQASDNNLSGPIPFPTGNQSTIQLISLAFNSFTGRIPPRLAACRELQLLAISGNLLTDHVPEWLAGLSQLSSISLAANDLVGTVPAVLSNLTKLTVLDLSYSKLSGMIPLELGKLIQLNILHLSANQLTGPFPTSLGNLTKLSLLALDR…
>Os12g0102500	MPSASAALVLLFVAFSLSNAQPGFISLDCGGDDDYTDGIGIQWTSDAKFVSAGQKANLLLQNQQLQQYTTVRSFPADNRKYCYTMNVRNRTRYLVRATFLYGNFDNSNVYPKFDLSLGPTPWTTVVIDDATTPVVQEAIILAAAPTLSVCLSNASTGQPFISTLELRQFNGSLYYTTDEKQFFLRLSARINFGAESNASVRYPDDPFDRIWESDLVRRANYLVDVAPGTERISTTKPIFVSTNEEPPQRVMQTAVVGKNGSLTYRIDLEDFPGNAWGVSYFAEIEDLTPNQTRKFKLVIPGKPEFSKPTVDVEENAQGKYRLYEPGYTNIPLPFVFSFGFKKTNDSSEGPILNAMEIYKYIEISVGSQDANIMASLVSRYPEAGWAQEGGDPCLPASWS…
>Os12g0107700	MQGPRRRRAPPAMLRPFPATAHHRCTLLLLLTVTLLPSLAAAAAAHHHHLHDHAAGDGVVISQADYQGLQAIKHDLTDPYAFLRSWNDTGLGACSGAWVGIKCVQGKVVAITLPWRGLAGTLSERIGQLTQLRRLSLHDNAISGPIPTSLGFLPDLRGVYLFNNRFSGAVPASIGNCVALQAFDASNNLLTGAIPPSLANSTKLMRLNLSHNTISGDIPSELAASPSLVFLSLSHNKLSGHIPDTFAGSRAPSSSSLKESITGTYNLAVLELSHNSLDGQIPQSLAGLQKLQVMDLSGNRLNGTIPDRLGSLADLKTLDLSGNALTGEIPASLSNLTTTLQAFNVSNNNLSGQVPASLAQKFGPSAFAGNIQLCGYSVSVPCPASPSPAPSAPASPVQG…
>Os12g0210400	MGVSPWIIIFLLIVLVQAFVASADTNAQDTSGLNGLAGSWGSAPSNWAGNDPCGDKWIGIICTGNRVTSIRLSSFGLSGTLSGDIQSLSELQYLDLSYNKNLNGPLPSTIGTLSKLQNLILVGCGFTGEIPKEIGQLSNLIFLSLNSNKFTGSIPPSLGGLSKLYWFDLADNQLTGGLPISNATSPGLDNLTSTKHFHFGINQLSGSIPSQIFNSNMKLIHLLLDNNKFSGSIPSTLGLLNTLEVLRFDNNAQLTGPVPTNLKNLTKLAEFHLANSNLTGPLPDLTGMSSLSFVDMSNNSFSASDAPSWITTLPSSLTSLYLENLRISGEVPQSLFSLPSIQTLRLRGNRLNGTLNIADFSSQLQLVDLRDNFITALTVGTQYKKTLMLSGNPYCNQVN…
>Os12g0498650	ILSLILLAEISVRNKHLVMQFNNLTGTLPPCAGNRLPRLKVLSVDRNQLHGAIPVSLCNSSKLEVIQMMKNSFSGVIPDCLGAHLQNLWELTLDDNQLEANSDSDWRFLDSLTNCSNLKVIGLAGNKLRGLLPGSIANLSTSMEFLSIYNNMIHGQIPQGIGNLVNLDSIYMHLNNLAGTIPDSIGKLKKLSNLYLYDNNLSGQIPATIGNLTMLSRLSLNENMLTGSIPSSLGNCPLETLELQNNRLTGPIPKEVLQISTLSTSANFQRNMLTGSLPSEVGDLKNLQTLDVSGNRLTGEIPASLGNCQILQYCIMKGNFLQGEIPSSIGQLRGLLVLDLSGNNLSGCIPDLLSNMKGIERLDISFNNFEGEVPKRGIFLNASAFSVEGITGLCGGIPE…
>Os12g0567500	MEEAAAAVHRRWRRRLLPKLMLLLCAVVHGQQPDSLGFISIDCGIPDGGGYSDESTRGLRYVPDAGFLDAGAGLSAGINPPYTDRDLAARYLTVRYFPGAASAAGERGGCYTLRQLSPGGRYLVRATFYYGNYDGAIAMLPVVFDLHLGANRWTAVNVTAADAIYIFEAVVSPPADFLQVCLVNIGKGTPFISGLDLRPLKPELYPEATANQSLLLLNHDRPPARFAFNRYQFWRPASYYKLFRYPFDPYDRLWQPYGDDPSWTNITVAAAVDVTNISRSDDPSPILRSAATPANATVRRLDFPWSSDDAATTTYLLLLYFAELQRLPAGAARRFDVLVDGDASAGGGRRGYTPRYLAAEVVRSTVRAARPGQRHVVSLVAAPDSALPPIVNGLEIYSV…
>Os12g0620000	MGRGSEMHGQCLFIIVFLIHSVHVLPGCIAQSSDEQTLLAFKAAISGDPNGVLDTWVTTKGSMNATDSICRWRGVSCRSRQHPGRVTALELMSSNLMGVISPSLSNLSFLHTLNLSGNRLTGGIPLELGQLPRIRVISLGGNSLIGNIPVSLTNCARLTHLELPRNGLHGEIPANFSNCRELRVFNISANSLSGGIPASFGSLSKLEFLGLHRSNLIGGIPPSLGNMSSLLAFDASENSNLGGSIPDTLGRLTKLNFLRLAFAGLGGAIPFSLYNISSLTVLDLGNNDLSGMLPPDFGITLPRIQFLNLYNCRLQGSIPPSIGNATKLRRIQLQSNGLQGIVPPDIGRLKDLDKLNLQFNQLEDKWDKDWPLMAALGNCSRLFALSLSSNKFEGDLPAS…
>Os12g0632800	MPPPSLLLPPLLLLLGLHAAAAAVSEVSALMAFKNALTIPPTAAAFFARWDAAAASPCNFTGVDCANSGGGGVTAVAVEGLGVAATSVPFDVLCGSLPSLAKLSLPSNALAGGIGGVAGCTALEVLDLAFNGFSGHVPDLSPLTRLQRLNVSQNSFTGAFPWRALASMPGLTVLAAGDNGFFEKTETFPDEITALTNLTVLYLSAANIGGVIPPGIGNLAKLVDLELSDNALTGEIPPEITKLTNLLQLELYNNSLHGELPAGFGNLTKLQFFDASMNHLTGSLSELRSLTQLVSLQLFYNGFTGDVPPEFGEFKELVNLSLYNNNLTGELPRDLGSWAEFNFIDVSTNALSGPIPPFMCKRGKMTRLLMLENNFSGQIPATYANCTTLVRFRVSKNSM…
>Os12g0632900	MVINLSSPPIFLLFFLWCVVVFFVAGDGGAVVAEAALDAQAAYLSQMKQEFAGPAMARWDFSAPAVDYCKFQGVGCDASGNVTAIDVTSWRLSGRLPGGVCEALPALREVRLGYNDIRGGFPGGLVNCTSLEVLNLSCSGVSGAVPDLSRMPALRVLDVSNNYFSGAFPTSIANVTTLEVANFNENPGFDIWWPPESLMALRRLRVLILSTTCMHGGVPAWLGNMTSLTDLELSGNLLTGHIPLSLARLPNLQLLELYYNLLEGVVPAELGNLTQLTDIDLSENNLTGGIPESICALPRLRVLQMYTNKLTGAIPAVLGNSTQLRILSVYRNQLTGELPADLGRYSGFNVLEVSENQLTGPLPPYACANGQLQYILVLSNLLTGAIPASYAACRPLLRF…
>Os12g0638100	MDSTSNKMKKMEPTSGGRHGTPGQVVGLCAALVTAMAASLLCSTSMALTPDGQALLELKLSFNGSSQRLTTWKPTDPNPCGWEGISCSFPDLRVQSINLPYMQLGGIISPNIGKLDKLQRIALHQNSLHGPIPSEIKNCTELRAIYLRANYLQGGIPSEIGELIHLTILDLSSNLLRGTIPASIGSLTHLRFLNLSTNFFSGEIPNVGVLGTFKSSSFVGNLELCGLPIQKACRGTLGFPAVLPHSDPLSSAGVSPINNNKTSHFLNGIVIGSMSTMALALIAVLGFLWICLLSRKKSIGGSYVKMDKQTIPDGAKLVTYQWNLPYSSGEIIRRLELLDEEDVVGCGGFGTVYKMVMDDGTAFAVKRIDLNREGRDRTFEKELEILGSIRHINLVNLRG…
* Z represents stop coden within the coding sequence, and J indicates the possible framshift position
