# Supplementary material for: Genome-Wide Identification, Characterization and Phylogenetic Analysis of the Rice LRR-Kinases
Source: PLoS One. 2011 Mar 8;6(3):e16079. doi: 10.1371/journal.pone.0016079 (PMC3050792; doi:10.1371/journal.pone.0016079)
Supplement: Table S2 — The accession numbers with incorrect annotations in RAP-DB and Refseq. (XLS) [file pone.0016079.s008.xls]

## Sheet: Table S2-RAP-DB
Table S2: The accession numbers with wrong annotation in RAP-DB and Refseq
RAP-DB
Including introns	Missed exons	Missed exon with other errors	Gene fusion	Incorrect intron/exon splice	Truncated	Truncated with other errors	Wrong start	Wrong start with other errors	No annotation
Os02g0215900	Os01g0149700	Os09g0559900	Os02g0552600	Os11g0173500	Os01g0223600	Os05g0525550	Os11g0102900	Os04g0122200	Os11g0173450
Os02g0227700	Os02g0508600	Os05g0263100		Os07g0166700	Os01g0515300	Os02g0553000	Os02g0277700	Os06g0587500	Os11g0173550
Os02g0635600	Os03g0397700	Os05g0170700		Os11g0691900	Os01g0674800	Os05g0525000		Os05g0258400
Os02g0728500	Os11g0173700	Os08g0203100		Os11g0692300	Os01g0694000	Os12g0498650		Os10g0119500
Os08g0203600	Os11g0694600	Os08g0201700		Os12g0107700	Os01g0819100			Os01g0124500
Os01g0607900	Os11g0695600			Os11g0624600	Os01g0821900			Os01g0228200
Os01g0810750	Os11g0695750	Os02g0151100		Os04g0291900	Os01g0957100			Os07g0565400
Os01g0816600	Os04g0616500	Os08g0148300			Os01g0976900
Os02g0211600	Os07g0574100	Os11g0172133			Os02g0194400
Os02g0236100	Os03g0329700				Os02g0777400
Os03g0223000					Os03g0744300
Os03g0228800					Os04g0226800
Os03g0712400					Os04g0506100
Os04g0227100					Os04g0616200
Os04g0472500					Os04g0616400
Os05g0253200					Os04g0616600
Os06g0585525					Os05g0169600
Os06g0587000					Os05g0257100
Os07g0134200					Os05g0261700
Os07g0152200					Os05g0588300
Os07g0251900					Os06g0134700
Os07g0597200					Os06g0186000
Os08g0202300					Os06g0339500
Os08g0247700					Os09g0479200
Os08g0376300					Os10g0155800
Os08g0427600					Os11g0172400
Os08g0446400					Os01g0818600
Os08g0506400					Os06g0583600
Os08g0521200					Os01g0152600
Os09g0110100
Os09g0353200
Os09g0376600
Os09g0423200
Os10g0155733
Os10g0207100
Os10g0336300
Os10g0337400
Os10g0467900
Os10g0492400
Os11g0107700
Os11g0172700
Os11g0173800
Os11g0233800
Os11g0568800
Os11g0569800
Os11g0620500
Os11g0625200
Os11g0691800
Os11g0694700
Os08g0203300
Os08g0247600
Os04g0616300
Os09g0345300
Os11g0245200
Os05g0256500
Os11g0570000
Os11g0625900
Os11g0628000
Os11g0172166
59	10	5	1	7	27	4	2	4	2

## Sheet: Table S2-Refseq
Table S2. Refseq
Including intron	Missed exons inside the gene	Missed exons inside the gene with other errors	gene fusion	Incorrect intron/exon splice	Truncated	Truncated gene with other errors	wrong start	Wrong start and other errors	Noannotation
NM_001050070,NM_001050069	NM_001072052	NM_001064492		NM_001065507	NM_001056375	NM_001062630	NM_001064485	NM_001069494	62
NM_001057550	NM_001052441	NM_001067756		NM_001072401	NM_001057599	NM_001062629	NM_001065321	NM_001075030
NM_001054535	NM_001064488	NM_001067750		NM_001070456	NM_001057772	NM_001075037	NM_001053083.	NM_001051119
NM_001061569	NM_001062627	NM_001067753		NM_001054054	NM_001057951		NM_001074651	NM_001061575
NM_001062631	NM_001056490			NM_001058927	NM_001057953		NM_001051172
NM_001064397	NM_001060412				NM_001048562
NM_001065836	NM_001060414				NM_001048981
NM_001074652	NM_001066546				NM_001049726
NM_001074841	NM_001074132				NM_001050378
NM_001061573	NM_001056540				NM_001050484
NM_001067757	NM_001067896				NM_001051186
NM_001067759					NM_001051980
NM_001069471					NM_001052106
					NM_001054825
					NM_001059792
					NM_001060413
					NM_001060415
					NM_001061576
					NM_001061686
					NM_001062618
					NM_001063009
					NM_001063252
					NM_001063542
					NM_001063543
					NM_001064497
					NM_001064961
					NM_001068462
					NM_001070728
					NM_001071347
					NM_001071770
					NM_001072404
					NM_001074154
					NM_001075027
					NM_001052713
					NM_001052826
					NM_001052827
					NM_001053645
					NM_001060163
					NM_001051167NM_001051168
					NM_001072079
					NM_001048581
13	11	4	0	5	41	3	5	4	62
